# Supplementary material for: 2-Amino-6-chloro-N-methyl­benzamide
Source: Acta Crystallogr Sect E Struct Rep Online. 2013 Oct 16;69(Pt 11):o1642. doi: 10.1107/S1600536813027827 (PMC3884310; doi:10.1107/S1600536813027827)
Supplement: Supplementary file 1 [file e-69-o1642-sup1.cif]

##############################################################################
#                                                                            #
# This CIF contains the data in a paper accepted for publication in          #
# Acta Crystallographica Section E. It conforms to the requirements of       #
# Notes for Authors for Acta Crystallographica Section E, and has been       #
# peer reviewed under the auspices of the IUCr Commission on Journals.       #
#                                                                            #
# Full details of the Crystallographic Information File format               #
# are given in the paper "The Crystallographic Information File (CIF):       #
# a New Standard Archive File for Crystallography" by S. R. Hall, F. H.      #
# Allen and I. D. Brown [Acta Cryst. (1991), A47, 655-685].                  #
#                                                                            #
# The current version of the core CIF dictionary is obtainable from          #
# ftp://ftp.iucr.org/pub/cif_core.dic.                                       #
#                                                                            #
# Software is freely available for graphical display of the structure(s)     #
# in this CIF. For information consult the CIF software page                 #
# http://www.iucr.org/resources/cif/software.                                #
#                                                                            #
# This file may be used for bona fide research purposes within the           #
# scientific community so long as proper attribution is given to the journal # 
# article from which it was obtained.                                        #
#                                                                            #
##############################################################################
data_I
_audit_creation_method     SHELXL-97
_database_code_depnum_ccdc_archive     'CCDC 965731'
_chemical_name_systematic
;
2-Amino-6-chloro-<i>N</i>-methylbenzamide
;
_chemical_name_common     ?
_chemical_formula_moiety     'C8 H9 Cl N2 O'
_chemical_formula_sum     'C8 H9 Cl N2 O'
_chemical_formula_iupac     'C8 H9 Cl N2 O'
_chemical_formula_weight     184.62
_chemical_melting_point     ?
_symmetry_cell_setting     orthorhombic
_symmetry_space_group_name_H-M     'P b c a'
_symmetry_space_group_name_Hall     '-P 2ac 2ab'
loop_
    _symmetry_equiv_pos_as_xyz
    'x, y, z'
    '-x+1/2, -y, z+1/2'
    '-x, y+1/2, -z+1/2'
    'x+1/2, -y+1/2, -z'
    '-x, -y, -z'
    'x-1/2, y, -z-1/2'
    'x, -y-1/2, z-1/2'
    '-x-1/2, y-1/2, z'
_cell_length_a     9.2709(19)
_cell_length_b     11.812(2)
_cell_length_c     15.982(3)
_cell_angle_alpha     90.00
_cell_angle_beta     90.00
_cell_angle_gamma     90.00
_cell_volume     1750.2(6)
_cell_formula_units_Z     8
_cell_measurement_reflns_used     3698
_cell_measurement_theta_min     1.2741
_cell_measurement_theta_max     27.4842
_cell_measurement_temperature     173(2)
_exptl_crystal_description     'block'
_exptl_crystal_colour     'colourless'
_exptl_crystal_size_max     0.43
_exptl_crystal_size_mid     0.25
_exptl_crystal_size_min     0.18
_exptl_crystal_density_diffrn     1.401
_exptl_crystal_density_meas     ?
_exptl_crystal_density_method     'not measured'
_exptl_crystal_F_000     768
_exptl_absorpt_coefficient_mu     0.387
_exptl_absorpt_correction_type     multi-scan
_exptl_absorpt_process_details     '(CrystalClear; Rigaku, 2007)'
_exptl_absorpt_correction_T_min     0.6090
_exptl_absorpt_correction_T_max     1.0000
_exptl_special_details     ?
_diffrn_ambient_temperature     173(2)
_diffrn_radiation_type     MoK\a
_diffrn_radiation_wavelength     0.71073
_diffrn_radiation_source     'fine-focus sealed tube'
_diffrn_radiation_monochromator     graphite
_diffrn_measurement_device_type     'Rigaku MM007-HF CCD (Saturn 724+)'
_diffrn_measurement_method     '\w scans at fixed \c = 45\%'
_diffrn_detector_area_resol_mean     28.5714
_diffrn_reflns_number     3865
_diffrn_reflns_av_R_equivalents     0.0417
_diffrn_reflns_av_sigmaI/netI     0.0477
_diffrn_reflns_theta_min     2.55
_diffrn_reflns_theta_max     25.00
_diffrn_reflns_theta_full     25.00
_diffrn_measured_fraction_theta_max     0.996
_diffrn_measured_fraction_theta_full     0.996
_diffrn_reflns_limit_h_min     -11
_diffrn_reflns_limit_h_max     7
_diffrn_reflns_limit_k_min     -14
_diffrn_reflns_limit_k_max     9
_diffrn_reflns_limit_l_min     -10
_diffrn_reflns_limit_l_max     19
_diffrn_standards_number     ?
_diffrn_standards_interval_count     ?
_diffrn_standards_interval_time     ?
_diffrn_standards_decay_%     ?
_refine_special_details
;
Refinement of <i>F</i>^2^ against ALL reflections. The weighted <i>R</i>-factor
<i>wR</i> and goodness of fit <i>S</i> are based on <i>F</i>^2^, conventional
<i>R</i>-factors <i>R</i> are based on <i>F</i>, with <i>F</i> set to zero for
negative <i>F</i>^2^. The threshold expression of <i>F</i>^2^ >
\s(<i>F</i>^2^) is used only for calculating <i>R</i>-factors(gt) <i>etc</i>.
and is not relevant to the choice of reflections for refinement.
<i>R</i>-factors based on <i>F</i>^2^ are statistically about twice as large
as those based on <i>F</i>, and <i>R</i>- factors based on ALL data will be
even larger.
;
_reflns_number_total     1528
_reflns_number_gt     1351
_reflns_threshold_expression     I>2sigma(I)
_refine_ls_structure_factor_coef     Fsqd
_refine_ls_matrix_type     full
_refine_ls_R_factor_all     0.0741
_refine_ls_R_factor_gt     0.0646
_refine_ls_wR_factor_gt     0.1331
_refine_ls_wR_factor_ref     0.1386
_refine_ls_goodness_of_fit_ref     1.174
_refine_ls_restrained_S_all     1.174
_refine_ls_number_reflns     1528
_refine_ls_number_parameters     110
_refine_ls_number_restraints     0
_refine_ls_hydrogen_treatment     constr
_refine_ls_weighting_scheme     calc
_refine_ls_weighting_details
         'calc w=1/[\s^2^(Fo^2^)+(0.0417P)^2^+1.8852P] where P=(Fo^2^+2Fc^2^)/3'
_atom_sites_solution_hydrogens     geom
_atom_sites_solution_primary     direct
_atom_sites_solution_secondary     difmap
_refine_ls_shift/su_max     0.000
_refine_ls_shift/su_mean     0.000
_refine_diff_density_max     0.256
_refine_diff_density_min     -0.261
_refine_ls_extinction_method     none
_refine_ls_extinction_coef     ?
loop_
    _atom_type_symbol
    _atom_type_description
    _atom_type_scat_dispersion_real
    _atom_type_scat_dispersion_imag
    _atom_type_scat_source
    'C' 'C' 0.0033 0.0016
                         'International Tables Vol C Tables 4.2.6.8 and 6.1.1.4'
    'H' 'H' 0.0000 0.0000
                         'International Tables Vol C Tables 4.2.6.8 and 6.1.1.4'
    'N' 'N' 0.0061 0.0033
                         'International Tables Vol C Tables 4.2.6.8 and 6.1.1.4'
    'O' 'O' 0.0106 0.0060
                         'International Tables Vol C Tables 4.2.6.8 and 6.1.1.4'
    'Cl' 'Cl' 0.1484 0.1585
                         'International Tables Vol C Tables 4.2.6.8 and 6.1.1.4'
_computing_data_collection     'CrystalClear (Rigaku, 2007)'
_computing_cell_refinement     'CrystalClear (Rigaku, 2007)'
_computing_data_reduction     'CrystalClear (Rigaku, 2007)'
_computing_structure_solution     'SHELXS97 (Sheldrick, 2008)'
_computing_structure_refinement     'SHELXL97 (Sheldrick, 2008)'
_computing_molecular_graphics
;
Mercury (Macrae <i>et al.</i>, 2006)
;
_computing_publication_material     'SHELXL97 (Sheldrick, 2008)'
loop_
    _atom_site_type_symbol
    _atom_site_label
    _atom_site_fract_x
    _atom_site_fract_y
    _atom_site_fract_z
    _atom_site_U_iso_or_equiv
    _atom_site_adp_type
    _atom_site_calc_flag
    _atom_site_refinement_flags
    _atom_site_occupancy
    _atom_site_symmetry_multiplicity
    _atom_site_disorder_assembly
    _atom_site_disorder_group
    Cl Cl1 0.16414(9) 0.67224(7) 0.15558(6) 0.0435(3) Uani d . 1 1 . .
    O O1 -0.2070(2) 0.70451(18) 0.04718(16) 0.0403(6) Uani d . 1 1 . .
    C C2 -0.0247(3) 0.8296(2) 0.0969(2) 0.0298(8) Uani d . 1 1 . .
    N N1 -0.1950(3) 0.9652(2) 0.0421(2) 0.0435(8) Uani d . 1 1 . .
    H H1A -0.2129 0.9255 -0.0017 0.052 Uiso d R 1 1 . .
    H H1B -0.2227 1.0347 0.0402 0.052 Uiso d R 1 1 . .
    C C4 -0.0826(3) 0.7415(2) 0.0382(2) 0.0302(7) Uani d . 1 1 . .
    N N2 0.0030(3) 0.7101(2) -0.02413(17) 0.0352(7) Uani d . 1 1 . .
    H H2 0.0870 0.7405 -0.0280 0.042 Uiso d R 1 1 . .
    C C6 0.0854(3) 0.8068(3) 0.1541(2) 0.0332(8) Uani d . 1 1 . .
    C C7 -0.0872(3) 0.9385(3) 0.0972(2) 0.0353(8) Uani d . 1 1 . .
    C C8 -0.0390(4) 1.0177(3) 0.1558(2) 0.0398(9) Uani d . 1 1 . .
    H H8 -0.0809 1.0911 0.1568 0.048 Uiso calc R 1 1 . .
    C C9 0.1338(4) 0.8853(3) 0.2115(2) 0.0413(9) Uani d . 1 1 . .
    H H9 0.2095 0.8675 0.2493 0.050 Uiso calc R 1 1 . .
    C C10 0.0685(4) 0.9910(3) 0.2123(2) 0.0443(9) Uani d . 1 1 . .
    H H10 0.0982 1.0458 0.2522 0.053 Uiso calc R 1 1 . .
    C C11 -0.0395(4) 0.6261(3) -0.0866(3) 0.0498(10) Uani d . 1 1 . .
    H H11C -0.0103 0.6522 -0.1423 0.075 Uiso calc R 1 1 . .
    H H11B -0.1443 0.6160 -0.0851 0.075 Uiso calc R 1 1 . .
    H H11A 0.0079 0.5538 -0.0742 0.075 Uiso calc R 1 1 . .
loop_
    _atom_site_aniso_label
    _atom_site_aniso_U_11
    _atom_site_aniso_U_22
    _atom_site_aniso_U_33
    _atom_site_aniso_U_12
    _atom_site_aniso_U_13
    _atom_site_aniso_U_23
    Cl1 0.0438(5) 0.0390(5) 0.0476(6) 0.0069(4) -0.0035(4) 0.0071(4)
    O1 0.0297(12) 0.0267(12) 0.0646(18) -0.0043(10) 0.0029(11) -0.0057(12)
    C2 0.0266(15) 0.0251(15) 0.038(2) -0.0052(13) 0.0062(14) 0.0020(14)
    N1 0.0440(16) 0.0248(14) 0.062(2) 0.0047(13) -0.0059(15) -0.0056(14)
    C4 0.0281(15) 0.0200(14) 0.042(2) 0.0012(13) -0.0025(15) 0.0036(14)
    N2 0.0309(13) 0.0341(14) 0.0405(17) -0.0032(12) 0.0040(13) -0.0069(13)
    C6 0.0306(16) 0.0300(17) 0.039(2) -0.0008(14) 0.0073(15) 0.0012(15)
    C7 0.0326(16) 0.0270(16) 0.046(2) -0.0029(14) 0.0076(16) -0.0019(15)
    C8 0.048(2) 0.0262(17) 0.046(2) -0.0076(16) 0.0130(18) -0.0030(16)
    C9 0.0365(18) 0.051(2) 0.036(2) -0.0082(18) 0.0047(16) -0.0041(18)
    C10 0.0447(19) 0.045(2) 0.043(2) -0.0132(18) 0.0148(18) -0.0141(18)
    C11 0.042(2) 0.052(2) 0.056(3) 0.0000(18) -0.0020(19) -0.021(2)
_geom_special_details
;
All e.s.d.'s (except the e.s.d. in the dihedral angle between two l.s. planes)
are estimated using the full covariance matrix. The cell e.s.d.'s are taken
into account individually in the estimation of e.s.d.'s in distances, angles
and torsion angles; correlations between e.s.d.'s in cell parameters are only
used when they are defined by crystal symmetry. An approximate (isotropic)
treatment of cell e.s.d.'s is used for estimating e.s.d.'s involving l.s.
planes.
;
loop_
    _geom_bond_atom_site_label_1
    _geom_bond_atom_site_label_2
    _geom_bond_site_symmetry_2
    _geom_bond_distance
    _geom_bond_publ_flag
    Cl1 C6 . 1.749(3) ?
    O1 C4 . 1.242(3) ?
    C2 C6 . 1.395(4) ?
    C2 C7 . 1.411(4) ?
    C2 C4 . 1.501(4) ?
    N1 C7 . 1.369(4) ?
    N1 H1A . 0.8601 ?
    N1 H1B . 0.8600 ?
    C4 N2 . 1.326(4) ?
    N2 C11 . 1.461(4) ?
    N2 H2 . 0.8600 ?
    C6 C9 . 1.379(5) ?
    C7 C8 . 1.397(5) ?
    C8 C10 . 1.381(5) ?
    C8 H8 . 0.9500 ?
    C9 C10 . 1.388(5) ?
    C9 H9 . 0.9500 ?
    C10 H10 . 0.9500 ?
    C11 H11C . 0.9800 ?
    C11 H11B . 0.9800 ?
    C11 H11A . 0.9800 ?
loop_
    _geom_angle_atom_site_label_1
    _geom_angle_atom_site_label_2
    _geom_angle_atom_site_label_3
    _geom_angle_site_symmetry_1
    _geom_angle_site_symmetry_3
    _geom_angle
    _geom_angle_publ_flag
    C6 C2 C7 . . 118.4(3) ?
    C6 C2 C4 . . 122.5(3) ?
    C7 C2 C4 . . 119.1(3) ?
    C7 N1 H1A . . 122.6 ?
    C7 N1 H1B . . 117.4 ?
    H1A N1 H1B . . 115.8 ?
    O1 C4 N2 . . 123.0(3) ?
    O1 C4 C2 . . 120.2(3) ?
    N2 C4 C2 . . 116.7(3) ?
    C4 N2 C11 . . 122.8(3) ?
    C4 N2 H2 . . 118.6 ?
    C11 N2 H2 . . 118.6 ?
    C9 C6 C2 . . 122.9(3) ?
    C9 C6 Cl1 . . 117.7(3) ?
    C2 C6 Cl1 . . 119.3(2) ?
    N1 C7 C8 . . 120.7(3) ?
    N1 C7 C2 . . 120.6(3) ?
    C8 C7 C2 . . 118.7(3) ?
    C10 C8 C7 . . 121.1(3) ?
    C10 C8 H8 . . 119.4 ?
    C7 C8 H8 . . 119.4 ?
    C6 C9 C10 . . 118.0(3) ?
    C6 C9 H9 . . 121.0 ?
    C10 C9 H9 . . 121.0 ?
    C8 C10 C9 . . 120.9(3) ?
    C8 C10 H10 . . 119.5 ?
    C9 C10 H10 . . 119.5 ?
    N2 C11 H11C . . 109.5 ?
    N2 C11 H11B . . 109.5 ?
    H11C C11 H11B . . 109.5 ?
    N2 C11 H11A . . 109.5 ?
    H11C C11 H11A . . 109.5 ?
    H11B C11 H11A . . 109.5 ?
loop_
    _geom_torsion_atom_site_label_1
    _geom_torsion_atom_site_label_2
    _geom_torsion_atom_site_label_3
    _geom_torsion_atom_site_label_4
    _geom_torsion_site_symmetry_1
    _geom_torsion_site_symmetry_2
    _geom_torsion_site_symmetry_3
    _geom_torsion_site_symmetry_4
    _geom_torsion
    _geom_torsion_publ_flag
    C6 C2 C4 O1 . . . . 111.3(4) ?
    C7 C2 C4 O1 . . . . -66.0(4) ?
    C6 C2 C4 N2 . . . . -71.3(4) ?
    C7 C2 C4 N2 . . . . 111.3(3) ?
    O1 C4 N2 C11 . . . . -2.1(5) ?
    C2 C4 N2 C11 . . . . -179.4(3) ?
    C7 C2 C6 C9 . . . . 1.1(5) ?
    C4 C2 C6 C9 . . . . -176.3(3) ?
    C7 C2 C6 Cl1 . . . . 179.6(2) ?
    C4 C2 C6 Cl1 . . . . 2.2(4) ?
    C6 C2 C7 N1 . . . . 179.7(3) ?
    C4 C2 C7 N1 . . . . -2.8(5) ?
    C6 C2 C7 C8 . . . . -1.6(5) ?
    C4 C2 C7 C8 . . . . 175.9(3) ?
    N1 C7 C8 C10 . . . . 179.2(3) ?
    C2 C7 C8 C10 . . . . 0.5(5) ?
    C2 C6 C9 C10 . . . . 0.5(5) ?
    Cl1 C6 C9 C10 . . . . -178.0(3) ?
    C7 C8 C10 C9 . . . . 1.2(5) ?
    C6 C9 C10 C8 . . . . -1.7(5) ?
loop_
    _geom_hbond_atom_site_label_D
    _geom_hbond_atom_site_label_H
    _geom_hbond_atom_site_label_A
    _geom_hbond_site_symmetry_A
    _geom_hbond_distance_DH
    _geom_hbond_distance_HA
    _geom_hbond_distance_DA
    _geom_hbond_angle_DHA
    N1 H1B O1 8_565 0.86 2.11 2.970(3) 175
    N2 H2 O1 4_565 0.86 2.04 2.895(4) 172
data_New_Global_Publ_Block
_journal_date_recd_electronic     2013-09-28
_journal_date_accepted     2013-10-10
_journal_name_full     'Acta Crystallographica, Section E'
_journal_year     2013
_journal_volume     69
_journal_issue     11
_journal_page_first     o1642
_journal_page_last     o1642
_journal_paper_category     QO
_journal_paper_doi     10.1107/S1600536813027827
_journal_coeditor_code     RZ5085
_publ_contact_author_name     'Xiang-dong Mei'
_publ_contact_author_address
;
State Key Laboratory for Biology of Plant Diseases and Insect Pests,
Institute of Plant Protection
Chinese Academy of Agricultural Sciences
Beijing 100193
People's Republic of China
;
_publ_contact_author_email     'xdmei@ippcaas.cn'
_publ_contact_author_fax     ?
_publ_contact_author_phone     ?
_publ_section_title
;
2-Amino-6-chloro-<i>N</i>-methylbenzamide
;
loop_
    _publ_author_name
    _publ_author_footnote
    _publ_author_address
    'Liang, Yan-Hui' .
;
State Key Laboratory for Biology of Plant Diseases and Insect Pests
Institute of Plant Protection
Chinese Academy of Agricultural Sciences
Beijing 100193
People's Republic of China
;
    'Mei, Xiang-Dong' .
;
State Key Laboratory for Biology of Plant Diseases and Insect Pests
Institute of Plant Protection
Chinese Academy of Agricultural Sciences
Beijing 100193
People's Republic of China
;
    'Li, Yao-Fa' .
;\
Plant Protection Institute
Hebei Academy of Agricultural and Forestry Sciences
IPM Center of Hebei Province
Key Laboratory of Integrated Pest Management on \
Crops in Northern Region of North China
Ministry of Agriculture
Baoding 071000, People's Republic of China
;
    'Pan, Wen-Liang' .
;\
Plant Protection Institute
Hebei Academy of Agricultural and Forestry Sciences
IPM Center of Hebei Province
Key Laboratory of Integrated Pest Management on \
Crops in Northern Region of North China
Ministry of Agriculture
Baoding 071000, People's Republic of China
;
    'Ning, Jun' .
;
State Key Laboratory for Biology of Plant Diseases and Insect Pests
Institute of Plant Protection
Chinese Academy of Agricultural Sciences
Beijing 100193
People's Republic of China
;
