# Supplementary material for: 2-Amino-6-chloro-N-methyl­benzamide
Source: Acta Crystallogr Sect E Struct Rep Online. 2013 Oct 16;69(Pt 11):o1642. doi: 10.1107/S1600536813027827 (PMC3884310; doi:10.1107/S1600536813027827)
Supplement: Supplementary file 2 [file e-69-o1642-Isup2.hkl]

# 
# h,k,l, Fc-squared, Fo-squared, sigma(Fo-squared) and status flag 
# 
data_I
_shelx_title ' a in Pbca' 
_shelx_refln_list_code          4 
_shelx_F_calc_maximum      203.41 
_exptl_crystal_F_000       768.00 
_reflns_d_resolution_high  0.8409 
 
loop_ 
 _symmetry_equiv_pos_as_xyz 
 'x, y, z' 
 '-x+1/2, -y, z+1/2' 
 '-x, y+1/2, -z+1/2' 
 'x+1/2, -y+1/2, -z' 
 '-x, -y, -z' 
 'x-1/2, y, -z-1/2' 
 'x, -y-1/2, z-1/2' 
 '-x-1/2, y-1/2, z' 
 
_cell_length_a     9.2709 
_cell_length_b    11.8124 
_cell_length_c    15.9820 
_cell_angle_alpha  90.000 
_cell_angle_beta   90.000 
_cell_angle_gamma  90.000 
 
_shelx_F_squared_multiplier     1.000 
 
loop_ 
 _refln_index_h 
 _refln_index_k 
 _refln_index_l 
 _refln_F_squared_calc 
 _refln_F_squared_meas 
 _refln_F_squared_sigma 
 _refln_observed_status 
   2   0   0     8457.83     8281.45    147.26 o 
   4   0   0       35.98       35.13      5.77 o 
   6   0   0     1480.02     1398.46     60.92 o 
   8   0   0     1061.68     1034.84     71.30 o 
  10   0   0       49.74       16.64      6.63 o 
   2   1   0     2756.81     2700.32     49.87 o 
   4   1   0     2464.53     2511.46     38.71 o 
   6   1   0     2903.73     3277.24    153.04 o 
   8   1   0     1056.39     1067.58     52.07 o 
  10   1   0      368.56      431.01     99.09 o 
   2   2   0       67.16       99.43      3.44 o 
   4   2   0       12.24       36.80      3.69 o 
   6   2   0     1299.74     1445.26     71.64 o 
   8   2   0       47.23       32.16      6.80 o 
  10   2   0       91.35       96.83     25.06 o 
   4   3   0       75.47       83.95     13.30 o 
   6   3   0       34.23       31.62      4.71 o 
   8   3   0       29.69       38.06      7.97 o 
  10   3   0       57.59       38.79      7.46 o 
   2   4   0      601.69      596.42     13.45 o 
   4   4   0     1026.90     1023.24     46.92 o 
   6   4   0     1212.47     1195.51     33.03 o 
   8   4   0      306.80      341.10     23.06 o 
  10   4   0      424.20      473.63     48.25 o 
   2   5   0     8801.37    10233.89    282.71 o 
   4   5   0     3491.57     3402.13    115.88 o 
   6   5   0      318.34      350.11     24.32 o 
   8   5   0       99.38       72.77     13.11 o 
  10   5   0      602.38      666.93     68.72 o 
   0   6   0     9379.36    10251.53    311.97 o 
   2   6   0       68.90       52.61      4.31 o 
   4   6   0       10.57       25.06     12.65 o 
   6   6   0     2797.95     3126.70     89.35 o 
   8   6   0      232.12      221.45     22.60 o 
   2   7   0     1721.21     1606.29     39.86 o 
   4   7   0      101.34      116.37     14.62 o 
   6   7   0       19.77        5.28      8.11 o 
   8   7   0      234.22      262.47     31.26 o 
   0   8   0     1917.71     2081.29     85.48 o 
   2   8   0     1077.14     1088.31     30.83 o 
   4   8   0       12.06       12.41      8.54 o 
   6   8   0      578.48      701.26     47.78 o 
   8   8   0       32.22       28.25      9.89 o 
   2   9   0      370.37      371.96     27.39 o 
   4   9   0        0.04       21.00     11.24 o 
   6   9   0        6.01       19.22     13.33 o 
   8   9   0        0.51       -7.25      7.25 o 
   0  10   0      141.14      153.65     23.03 o 
   2  10   0       18.46       17.08      5.20 o 
   4  10   0      269.60      316.39     29.23 o 
   6  10   0       21.10       14.43     12.47 o 
   2  11   0       15.76       27.84      6.85 o 
   4  11   0     2688.88     2955.98    579.54 o 
   6  11   0       15.30       30.89     20.70 o 
   0  12   0       57.42       72.47     12.71 o 
   2  12   0       57.73       46.52      8.57 o 
   4  12   0      301.70      314.12     50.97 o 
   2  13   0      662.14      567.21     57.70 o 
   4  13   0      180.61      204.19     30.28 o 
   0  14   0      393.45      351.40     40.10 o 
   1   1   1     1484.96     1400.97     13.56 o 
   2   1   1      393.99      344.58      6.25 o 
   3   1   1       48.67       29.79      6.77 o 
   4   1   1      260.66      217.39      7.75 o 
   5   1   1      178.45      175.99      7.89 o 
   6   1   1      371.98      384.51     16.85 o 
   7   1   1      503.78      474.44     12.68 o 
   8   1   1      445.31      414.36     16.39 o 
   9   1   1       24.42       25.68      4.27 o 
  10   1   1        2.68       12.61      3.25 o 
   0   2   1     1470.93     1416.98     52.38 o 
   1   2   1      602.46      540.99      8.20 o 
   2   2   1     5733.16     5683.99     61.06 o 
   3   2   1       15.77       18.08      4.46 o 
   4   2   1      223.64      200.06      6.91 o 
   5   2   1      916.74      843.49     16.79 o 
   6   2   1     1166.65     1301.02     28.56 o 
   7   2   1      212.09      208.61     14.13 o 
   8   2   1      184.13      181.18     10.83 o 
   9   2   1       11.82       18.71      6.47 o 
  10   2   1       78.76       88.18      9.09 o 
   1   3   1     9232.08     9208.48    115.39 o 
   2   3   1     1676.63     1596.53     55.39 o 
   3   3   1     4048.65     4309.94     60.15 o 
   4   3   1      763.20      700.14     31.45 o 
   5   3   1     3293.44     3506.74     56.61 o 
   6   3   1        3.26        6.87      2.11 o 
   7   3   1       21.20       21.53      4.43 o 
   8   3   1     1124.46     1204.27     41.03 o 
   9   3   1       85.12       60.90      6.21 o 
  10   3   1      136.48      133.24     11.17 o 
   0   4   1     3640.47     3888.76     74.86 o 
   1   4   1     1336.16     1453.28     46.09 o 
   2   4   1     5195.57     5106.45     63.36 o 
   3   4   1      210.86      209.37      7.58 o 
   4   4   1     1496.90     1505.46     50.33 o 
   5   4   1      616.51      587.46     19.24 o 
   6   4   1      992.19      942.33     32.28 o 
   7   4   1      577.89      570.19     11.59 o 
   8   4   1      158.59      164.98     12.82 o 
   9   4   1      952.89      949.95     55.56 o 
  10   4   1       37.79       19.30      7.36 o 
   1   5   1      136.36      109.05      5.53 o 
   2   5   1      285.10      307.70     17.85 o 
   3   5   1     1494.47     1557.78     42.98 o 
   4   5   1     2167.00     2318.28     83.03 o 
   5   5   1      752.45      700.31     47.47 o 
   6   5   1       83.15       57.23     15.08 o 
   7   5   1       47.25       31.40      7.79 o 
   8   5   1     1010.59     1059.84     25.06 o 
   9   5   1       69.37       62.05     13.82 o 
  10   5   1       30.55       28.25     12.99 o 
   0   6   1      604.86      626.95     28.62 o 
   1   6   1       13.25       21.93      6.63 o 
   2   6   1      213.74      214.51      8.23 o 
   3   6   1      158.38      154.20      5.50 o 
   4   6   1        1.55       17.69      6.25 o 
   5   6   1       66.89      108.28     12.01 o 
   6   6   1      384.23      361.03     18.39 o 
   7   6   1      137.96      123.97     31.72 o 
   8   6   1        0.09       15.74      6.49 o 
   9   6   1       41.70       39.17      8.81 o 
   1   7   1      280.95      296.44     26.44 o 
   2   7   1      101.09       92.10      8.90 o 
   3   7   1      194.81      205.26      8.40 o 
   4   7   1       54.87       79.48     10.70 o 
   5   7   1     1066.07     1072.85     51.40 o 
   6   7   1       51.63       29.50     14.62 o 
   7   7   1        0.15       10.62      4.95 o 
   8   7   1       98.11       99.70     22.26 o 
   9   7   1      130.82       92.28     11.76 o 
   0   8   1      611.84      663.61     33.65 o 
   1   8   1     2597.94     2600.00     68.15 o 
   2   8   1       17.71       23.92      3.11 o 
   3   8   1       47.83       59.48      7.30 o 
   4   8   1      376.29      386.14     21.77 o 
   5   8   1      123.70      133.32     14.35 o 
   6   8   1      303.39      314.47     41.02 o 
   7   8   1      159.50      132.55     13.46 o 
   8   8   1        3.78       15.88      5.80 o 
   9   8   1       48.05       46.91      9.23 o 
   1   9   1      519.48      538.25     23.79 o 
   2   9   1     2309.72     2411.56     37.52 o 
   3   9   1      739.82      760.82     21.02 o 
   4   9   1      311.11      386.97     25.80 o 
   5   9   1       39.95       50.05     11.38 o 
   6   9   1       14.22       27.74     11.02 o 
   7   9   1      206.16      190.87     19.83 o 
   8   9   1      112.25       60.63      9.90 o 
   0  10   1      644.45      642.51     48.24 o 
   1  10   1      523.43      508.63     19.54 o 
   2  10   1      627.45      700.29     25.21 o 
   3  10   1      400.15      361.66     13.13 o 
   4  10   1      416.08      418.93     56.93 o 
   5  10   1       17.47       42.76     12.80 o 
   6  10   1      518.43      586.95     43.89 o 
   7  10   1      144.91      157.68     45.72 o 
   1  11   1      123.55      131.41      7.67 o 
   2  11   1       80.20       81.52      7.56 o 
   3  11   1      928.47      983.60     24.83 o 
   4  11   1      421.96      456.04     34.11 o 
   5  11   1       55.50       46.80     14.55 o 
   6  11   1        0.78       13.47      9.94 o 
   0  12   1       44.35       56.16     14.62 o 
   1  12   1        2.99        7.37      3.40 o 
   2  12   1        9.82       12.80      6.85 o 
   3  12   1       72.52       71.43      6.34 o 
   4  12   1       22.01       34.47     11.68 o 
   5  12   1       48.96       32.24      8.69 o 
   1  13   1       10.75       19.50      4.66 o 
   2  13   1       47.99       46.08      8.13 o 
   3  13   1       60.98       35.61      7.39 o 
   4  13   1        2.07        7.59      7.70 o 
   0  14   1      314.52      313.25     32.33 o 
   0   0   2     7303.37     6212.26    110.29 o 
   1   0   2     2142.22     1804.88     36.29 o 
   2   0   2       20.73       30.07     12.50 o 
   3   0   2      468.05      553.10     33.81 o 
   4   0   2     7458.14     8042.68    207.07 o 
   5   0   2     5475.25     6340.91    198.48 o 
   6   0   2        2.69       11.40      5.10 o 
   7   0   2      260.86      207.86     32.58 o 
   8   0   2        9.90        8.80      2.91 o 
   9   0   2       87.55       89.13      8.84 o 
  10   0   2      798.13      862.59     31.79 o 
   1   1   2    10986.85    10146.85    207.56 o 
   2   1   2    16432.44    16657.26    171.46 o 
   3   1   2    12059.34    12280.87    186.59 o 
   4   1   2      584.87      528.94     12.60 o 
   5   1   2      108.46       87.33      6.56 o 
   6   1   2      351.53      440.67     19.31 o 
   7   1   2        3.80       12.89      3.26 o 
   8   1   2       24.04       19.07      6.94 o 
   9   1   2      206.25      201.22     11.28 o 
  10   1   2       27.51       30.35      9.31 o 
   0   2   2     8079.26     8140.90    102.28 o 
   1   2   2     3985.22     3684.43     33.18 o 
   2   2   2     7946.26     7504.28     84.00 o 
   3   2   2      773.75      843.26     22.44 o 
   4   2   2      980.40     1158.29     27.29 o 
   5   2   2      510.34      466.11     12.60 o 
   6   2   2      254.24      221.81     13.27 o 
   7   2   2      213.39      189.43      8.12 o 
   8   2   2       19.56       30.05      5.11 o 
   9   2   2       13.92       18.12      3.76 o 
  10   2   2       58.54       44.39      5.43 o 
   1   3   2      727.40      720.84      9.85 o 
   2   3   2      211.45      202.82      5.53 o 
   3   3   2       77.17       73.21      3.33 o 
   4   3   2        0.65        8.34      2.23 o 
   5   3   2      142.27      138.27      4.73 o 
   6   3   2       45.12       46.02      6.36 o 
   7   3   2      102.41       91.63      7.82 o 
   8   3   2      164.55      184.66      9.29 o 
   9   3   2       43.52       66.48     11.25 o 
  10   3   2       48.89       55.72      6.08 o 
   0   4   2     5068.59     4992.44     94.51 o 
   1   4   2     4626.89     4636.79     70.95 o 
   2   4   2     1600.25     1693.99     20.28 o 
   3   4   2      264.82      246.63      9.67 o 
   4   4   2      164.89      195.72      7.67 o 
   5   4   2       77.33       73.35      4.10 o 
   6   4   2      197.51      197.97     13.58 o 
   7   4   2      337.95      328.88     17.36 o 
   8   4   2       41.05       28.90      5.41 o 
   9   4   2       28.19       24.70      3.72 o 
  10   4   2      103.31      101.93      7.61 o 
   1   5   2      422.57      451.26     24.53 o 
   2   5   2       23.72       51.32      3.79 o 
   3   5   2      610.05      490.17     16.14 o 
   4   5   2      117.95      114.67     17.35 o 
   5   5   2      675.90      749.28     24.41 o 
   6   5   2      147.82      155.24     13.18 o 
   7   5   2     1145.26     1226.68     36.96 o 
   8   5   2      586.34      622.50     24.93 o 
   9   5   2      242.44      216.03     13.11 o 
  10   5   2       45.46       40.85     26.01 o 
   0   6   2     3083.90     3396.17    127.67 o 
   1   6   2     3307.50     3559.16     94.24 o 
   2   6   2      257.22      268.09      9.26 o 
   3   6   2      544.45      605.96     17.91 o 
   4   6   2      291.83      310.29     11.56 o 
   5   6   2     1208.30     1428.18     62.58 o 
   6   6   2       81.32       76.00     25.61 o 
   7   6   2        4.76       26.41      7.73 o 
   8   6   2      142.81      168.13     13.59 o 
   9   6   2      269.21      242.57     34.76 o 
   1   7   2     2444.09     2648.00    109.44 o 
   2   7   2      387.57      380.45     25.75 o 
   4   7   2      867.51      842.47     23.19 o 
   5   7   2      647.94      668.03     33.84 o 
   6   7   2      298.13      310.47     81.34 o 
   7   7   2       29.40       47.09     15.69 o 
   8   7   2       17.58       17.65     11.51 o 
   9   7   2      183.42      193.64     19.10 o 
   0   8   2      217.05      234.90     17.26 o 
   1   8   2      183.72      188.79     13.17 o 
   2   8   2        0.02        7.10      3.02 o 
   3   8   2        0.45        3.62      3.89 o 
   4   8   2      271.20      267.82     21.06 o 
   5   8   2      554.32      557.92     32.66 o 
   6   8   2       13.21       40.35     12.13 o 
   7   8   2       46.34       47.70     10.50 o 
   8   8   2       37.27       24.05      8.13 o 
   1   9   2      661.98      625.18     58.40 o 
   2   9   2       43.00       43.20     14.34 o 
   3   9   2        2.02        7.72      3.04 o 
   4   9   2      207.09      194.33     25.73 o 
   5   9   2       44.09       99.10     17.23 o 
   6   9   2        3.47       15.60      8.87 o 
   7   9   2       33.55       20.53     23.83 o 
   8   9   2        2.79        0.95     11.67 o 
   0  10   2      112.14      126.53     10.92 o 
   1  10   2       11.59        9.22      3.86 o 
   2  10   2       93.25      108.20      8.88 o 
   3  10   2      429.08      387.72     19.29 o 
   4  10   2      259.88      248.94     27.27 o 
   5  10   2      106.95      140.54     34.76 o 
   6  10   2      285.43      297.68     33.78 o 
   7  10   2       85.18       88.83     15.05 o 
   1  11   2      714.89      671.27     23.85 o 
   2  11   2       35.21       24.88      6.98 o 
   3  11   2       39.99       30.83      7.65 o 
   4  11   2      111.35       95.17     13.82 o 
   5  11   2        2.62        7.88      9.43 o 
   6  11   2       80.60      131.46     40.53 o 
   0  12   2      591.16      613.94     40.00 o 
   1  12   2      504.38      485.32     23.05 o 
   2  12   2       77.36       68.45      6.50 o 
   3  12   2      199.51      169.44     13.38 o 
   4  12   2      129.28      139.74     20.74 o 
   5  12   2      489.52      566.51     44.10 o 
   1  13   2      154.75      138.19     12.38 o 
   2  13   2      136.42      126.62     11.36 o 
   3  13   2      122.28      102.29     13.82 o 
   4  13   2       23.42       30.91     10.71 o 
   1   1   3     4705.06     4567.34     38.02 o 
   2   1   3    12207.18    12134.60    185.43 o 
   3   1   3     6359.16     6581.54     61.95 o 
   4   1   3      769.09      915.32     19.80 o 
   5   1   3      988.66      929.00     35.35 o 
   6   1   3      261.81      241.16      9.70 o 
   7   1   3      170.90      185.53     11.90 o 
   8   1   3       27.61       24.65      7.42 o 
   9   1   3       95.63       96.68      5.99 o 
  10   1   3        2.52       10.01      2.67 o 
   0   2   3     2248.92     2206.17     26.22 o 
   1   2   3     2135.87     2061.62     19.29 o 
   2   2   3     8660.04     8071.75    117.05 o 
   3   2   3      748.61      733.08     11.14 o 
   4   2   3     1189.24     1257.11     25.94 o 
   5   2   3     1473.81     1358.08     24.98 o 
   6   2   3       43.80       58.38      6.10 o 
   7   2   3      791.52      917.03     35.86 o 
   8   2   3        1.31       11.18      4.14 o 
   9   2   3        3.97       14.77      4.27 o 
  10   2   3        8.37       21.79      8.45 o 
   1   3   3      531.51      507.32     20.82 o 
   2   3   3      225.43      231.27      7.01 o 
   3   3   3     1542.66     1586.86     27.91 o 
   4   3   3       46.71       64.44      5.20 o 
   5   3   3        4.62       12.77      5.47 o 
   6   3   3      104.39      114.02      5.78 o 
   7   3   3      492.39      449.13     17.48 o 
   8   3   3     1156.59     1228.76     32.91 o 
   9   3   3     1488.97     1596.39     53.31 o 
  10   3   3      126.62       94.76     12.57 o 
   0   4   3     1888.04     1960.83    113.73 o 
   1   4   3    10128.14    10146.14     81.93 o 
   2   4   3     4195.83     4480.27    111.56 o 
   3   4   3      739.41      910.12     24.52 o 
   4   4   3      415.27      450.36     16.13 o 
   5   4   3     1732.09     1873.16     74.86 o 
   6   4   3       46.74       67.75      5.01 o 
   7   4   3     1626.62     1616.40     26.49 o 
   8   4   3      357.93      426.68     16.12 o 
   9   4   3       12.66       18.35      5.15 o 
  10   4   3       55.53       45.98      5.04 o 
   1   5   3     1987.45     2234.62     42.87 o 
   2   5   3      367.42      336.92      8.61 o 
   3   5   3     5535.81     6117.63    113.78 o 
   4   5   3       45.65       38.63      4.11 o 
   5   5   3        0.73        9.18      2.54 o 
   6   5   3        0.54        6.22      1.11 o 
   7   5   3      568.29      593.83     22.52 o 
   8   5   3      135.94      128.48      7.78 o 
   9   5   3      370.39      382.85     27.27 o 
  10   5   3       21.60       18.86      5.46 o 
   0   6   3       82.26       97.74      7.00 o 
   1   6   3      227.63      229.41     14.04 o 
   2   6   3       59.93       57.25      9.11 o 
   3   6   3      287.22      306.20     10.51 o 
   4   6   3      208.83      218.42     10.09 o 
   5   6   3      291.16      325.10     19.68 o 
   6   6   3       32.69       60.55     12.47 o 
   7   6   3        0.59        5.75      4.14 o 
   8   6   3      126.08       88.76      7.82 o 
   9   6   3        2.01       19.58      6.94 o 
   1   7   3      672.13      653.57     27.70 o 
   2   7   3      576.46      626.24     17.25 o 
   3   7   3      207.62      217.37     19.08 o 
   4   7   3       13.68       19.33      7.98 o 
   5   7   3       96.17       88.64      9.01 o 
   6   7   3      427.73      440.50     38.01 o 
   7   7   3        9.80       16.59     16.52 o 
   8   7   3       49.42       41.89     16.92 o 
   9   7   3       56.18       57.57     10.36 o 
   0   8   3      411.84      420.18     24.50 o 
   1   8   3       58.46       56.74     11.98 o 
   2   8   3      138.50      131.14      7.91 o 
   3   8   3       68.42       62.54     11.53 o 
   4   8   3       52.25       29.58      6.85 o 
   5   8   3      906.54      780.66     60.18 o 
   6   8   3        2.03       17.00     11.08 o 
   7   8   3        8.50        9.36      8.47 o 
   8   8   3        9.53       27.58      9.24 o 
   1   9   3     2031.33     2077.37     41.16 o 
   2   9   3      212.65      185.20     13.30 o 
   3   9   3     1056.15     1136.79     58.39 o 
   4   9   3       40.55       32.83      7.43 o 
   5   9   3      379.29      453.22     35.37 o 
   6   9   3       73.08       68.02     11.77 o 
   7   9   3      137.24      108.40     18.95 o 
   8   9   3       21.45       29.72     14.34 o 
   0  10   3       74.59       73.82     18.24 o 
   1  10   3     1243.21     1214.42     58.13 o 
   2  10   3      157.92      150.01     21.46 o 
   3  10   3       27.42       27.21      6.12 o 
   4  10   3       12.34       14.80      3.90 o 
   5  10   3      443.64      460.70     34.37 o 
   6  10   3      187.06      218.93     39.67 o 
   7  10   3      619.87      792.72     71.61 o 
   1  11   3       13.79       17.48      8.81 o 
   2  11   3        0.11        3.62      2.21 o 
   3  11   3      423.35      447.88     15.49 o 
   4  11   3       20.98       18.84     11.05 o 
   5  11   3       45.82       43.65     11.93 o 
   6  11   3        0.07       15.45     11.43 o 
   0  12   3       77.53       56.43      8.06 o 
   1  12   3        5.02        6.34      3.29 o 
   2  12   3        4.16       23.15      4.57 o 
   3  12   3      368.66      361.54     31.50 o 
   4  12   3       19.31       22.96     17.26 o 
   5  12   3      195.04      203.91     21.75 o 
   1  13   3        0.46        5.81      3.97 o 
   2  13   3        1.74        8.10      2.98 o 
   3  13   3        5.94       16.19      7.51 o 
   0   0   4     3179.46     3007.46    142.63 o 
   1   0   4    41377.44    39113.16    429.95 o 
   2   0   4     1401.82     1564.11     26.21 o 
   3   0   4      879.67      847.55     17.98 o 
   4   0   4      761.57      851.14     26.86 o 
   5   0   4      851.05      852.65     25.36 o 
   6   0   4      357.52      295.23     22.81 o 
   7   0   4      130.34       78.48     14.00 o 
   8   0   4      219.49      245.50     15.98 o 
   9   0   4      566.13      587.84     22.93 o 
  10   0   4      296.00      316.75     50.63 o 
   1   1   4     1820.83     1672.87     29.54 o 
   2   1   4     3706.87     3535.99     58.10 o 
   3   1   4      439.76      374.74      8.24 o 
   4   1   4     1953.12     1974.28     39.19 o 
   5   1   4        9.44       18.10      2.94 o 
   6   1   4        2.67       14.46      4.94 o 
   7   1   4     1743.73     1763.56     38.12 o 
   8   1   4       20.61       18.83      4.14 o 
   9   1   4      290.58      307.31     14.08 o 
  10   1   4      494.92      514.52     45.08 o 
   0   2   4      157.76      166.36      6.35 o 
   1   2   4     2121.69     2151.28     26.03 o 
   2   2   4     2404.81     2196.17     24.54 o 
   3   2   4      193.07      239.51      7.00 o 
   4   2   4      910.32     1007.92     19.51 o 
   5   2   4        3.14       10.62      2.96 o 
   6   2   4      217.58      237.66     14.69 o 
   7   2   4      200.94      198.08     12.53 o 
   8   2   4      125.04      123.18      8.54 o 
   9   2   4        2.77        4.79      3.36 o 
  10   2   4       71.24       62.09     10.29 o 
   1   3   4       37.19       44.42      2.94 o 
   2   3   4     2100.28     2048.09     32.56 o 
   3   3   4      132.44      159.94      6.62 o 
   4   3   4      266.73      233.48      7.85 o 
   5   3   4       29.51       32.03      4.70 o 
   6   3   4        6.43       11.77      3.58 o 
   7   3   4       31.69       37.24      8.07 o 
   8   3   4      119.32      114.64      7.09 o 
   9   3   4        1.30       12.32      5.05 o 
  10   3   4       43.60       27.52      3.81 o 
   0   4   4     5757.07     5904.02     79.76 o 
   1   4   4      546.56      528.88      9.98 o 
   2   4   4      238.49      294.53      9.41 o 
   3   4   4       62.32       57.42      4.93 o 
   4   4   4       36.28       31.41      3.12 o 
   5   4   4     1204.03     1231.95     26.31 o 
   6   4   4       77.05       76.98      6.42 o 
   7   4   4        6.03        8.77      7.92 o 
   8   4   4       77.43       75.12     11.74 o 
   9   4   4      495.43      519.81     28.32 o 
  10   4   4        8.63        8.33      5.26 o 
   1   5   4     2692.89     2707.27     46.26 o 
   2   5   4      224.34      175.58      8.95 o 
   3   5   4     3056.35     3082.32     44.72 o 
   4   5   4      499.16      516.89     13.58 o 
   5   5   4        0.63        3.72      2.43 o 
   6   5   4      417.19      401.12      8.85 o 
   7   5   4       51.09       37.50      5.19 o 
   8   5   4        6.41       10.80      4.89 o 
   9   5   4      147.42      165.19     25.49 o 
  10   5   4      199.31      156.56     17.04 o 
   0   6   4     4906.40     4972.60    110.76 o 
   1   6   4     1426.90     1389.93     22.37 o 
   2   6   4       15.18       21.16      2.36 o 
   3   6   4       47.92       53.19      4.07 o 
   4   6   4       64.56       77.27      5.84 o 
   5   6   4      455.73      490.68     17.60 o 
   6   6   4      809.05      878.63     46.64 o 
   7   6   4      686.51      663.57     30.49 o 
   8   6   4        6.55       27.47      8.49 o 
   9   6   4       23.36       27.60      7.89 o 
   1   7   4        1.27       18.36      3.68 o 
   2   7   4     1650.72     1532.96     32.96 o 
   3   7   4      441.99      441.61     14.58 o 
   4   7   4     1331.99     1500.08     41.46 o 
   5   7   4      333.34      332.09     30.58 o 
   6   7   4        0.59        2.89     10.96 o 
   7   7   4       21.71       44.15     16.27 o 
   8   7   4      191.25      201.05     51.80 o 
   9   7   4      164.95      175.42     18.22 o 
   0   8   4     1854.51     1804.70     67.92 o 
   1   8   4     1146.31     1072.97     31.52 o 
   2   8   4        1.54        5.51      2.91 o 
   3   8   4       13.47       16.32      6.97 o 
   4   8   4      879.52      882.91     25.27 o 
   5   8   4        4.61       11.56      3.80 o 
   6   8   4       20.88       39.92     19.04 o 
   7   8   4      427.28      401.04     51.19 o 
   8   8   4       87.68      104.13     28.28 o 
   1   9   4      256.87      206.74     10.51 o 
   2   9   4       42.04       36.02      4.98 o 
   3   9   4       17.40       16.42      3.67 o 
   4   9   4       53.95       48.26      9.47 o 
   5   9   4        3.10        9.19      6.66 o 
   6   9   4        0.70        9.64     12.53 o 
   7   9   4        0.01       33.37     11.45 o 
   8   9   4        2.74        3.31      4.95 o 
   0  10   4      180.56      171.89     17.63 o 
   1  10   4       13.81       11.22      5.10 o 
   2  10   4        8.77        9.81      3.49 o 
   3  10   4       68.49       54.60      8.56 o 
   4  10   4       12.61       18.40     12.87 o 
   5  10   4        0.27       18.67     10.75 o 
   6  10   4      110.47      102.42     50.54 o 
   7  10   4        0.00       20.58     10.16 o 
   1  11   4      162.05      162.76     11.46 o 
   2  11   4       23.85       18.93      8.11 o 
   3  11   4      528.26      606.30     29.34 o 
   4  11   4      120.64      135.32     17.41 o 
   5  11   4      495.83      502.66     62.24 o 
   6  11   4      160.18      173.33     47.23 o 
   0  12   4      783.72      824.76     74.06 o 
   1  12   4        0.80        5.18      4.63 o 
   2  12   4       58.32       54.56      7.90 o 
   3  12   4      343.43      323.55     28.57 o 
   4  12   4       16.16       42.13     11.53 o 
   5  12   4        1.32       17.14      8.57 o 
   1  13   4       20.64       23.83      5.23 o 
   2  13   4      341.31      344.65     21.35 o 
   3  13   4      718.98      809.74     36.88 o 
   1   1   5      561.35      504.43     11.73 o 
   2   1   5     1722.52     1576.33     31.08 o 
   3   1   5       68.70       85.55      6.58 o 
   4   1   5        1.29        6.41      3.20 o 
   5   1   5        1.50       12.76      3.40 o 
   6   1   5        4.36       11.79      5.62 o 
   7   1   5        7.40       18.18      6.56 o 
   8   1   5      347.11      302.97     18.79 o 
   9   1   5       37.09       20.07      3.28 o 
  10   1   5        6.12       16.31      3.77 o 
   0   2   5     8875.57     8243.19    144.67 o 
   1   2   5      154.89      199.16      6.50 o 
   2   2   5      106.70       78.66      5.95 o 
   3   2   5      639.22      686.74     16.37 o 
   4   2   5      460.71      374.84     13.20 o 
   5   2   5        0.04       10.26      3.01 o 
   6   2   5     2510.52     2453.11     51.83 o 
   7   2   5      175.28      172.96     13.69 o 
   8   2   5        8.30       26.49      7.71 o 
   9   2   5        0.08        6.86      2.22 o 
  10   2   5      231.77      212.01     12.72 o 
   1   3   5     1748.96     1762.08     35.26 o 
   2   3   5     4190.88     4381.93     72.57 o 
   3   3   5      500.68      479.22     26.15 o 
   4   3   5    12624.23    12955.56    300.65 o 
   5   3   5      765.66      794.86     23.60 o 
   6   3   5       17.36       15.31      3.08 o 
   7   3   5       28.07       16.19      3.71 o 
   8   3   5      265.23      249.18     20.57 o 
   9   3   5        3.41        9.77      2.85 o 
  10   3   5       95.08       82.61      7.85 o 
   0   4   5       60.67       92.41     14.01 o 
   1   4   5      202.74      254.50     15.99 o 
   2   4   5        6.45        8.75      2.09 o 
   3   4   5      430.35      484.78     11.33 o 
   4   4   5      380.92      325.75     20.25 o 
   5   4   5       89.03       88.19      7.13 o 
   6   4   5     2663.15     2812.96     45.32 o 
   7   4   5       73.28       52.66      7.50 o 
   8   4   5       92.07       96.02     13.37 o 
   9   4   5       42.18       37.93      4.53 o 
  10   4   5      314.36      309.40     62.08 o 
   1   5   5      912.58      989.49     26.59 o 
   2   5   5     1437.14     1402.28     22.85 o 
   3   5   5       20.13       28.73      2.98 o 
   4   5   5      845.38      882.87     20.22 o 
   5   5   5      462.08      442.05     18.42 o 
   6   5   5      544.70      553.71     13.88 o 
   7   5   5      586.01      608.92     22.37 o 
   8   5   5      244.24      263.94     24.68 o 
   9   5   5       38.73       17.72      5.81 o 
   0   6   5        0.63        7.61      3.45 o 
   1   6   5        1.44        9.87      2.36 o 
   2   6   5      200.45      164.24      8.31 o 
   3   6   5      325.45      318.44     11.31 o 
   4   6   5      152.34      139.12      6.13 o 
   5   6   5      550.60      526.68     16.16 o 
   6   6   5      643.39      619.71     19.88 o 
   7   6   5        1.94       15.78      9.38 o 
   8   6   5        0.84        8.93      9.09 o 
   9   6   5       40.36       60.15     25.39 o 
   1   7   5     1629.14     1704.90     33.99 o 
   2   7   5      146.97      147.75      7.69 o 
   3   7   5      122.36      147.63     14.71 o 
   4   7   5      144.63      139.00     10.46 o 
   5   7   5        3.96       11.51      9.03 o 
   6   7   5      134.15      155.22     19.50 o 
   7   7   5       29.40       46.98     13.57 o 
   8   7   5      151.93       90.77     19.10 o 
   9   7   5        0.04        8.55      8.29 o 
   0   8   5     4101.93     4005.31    131.63 o 
   1   8   5       55.12       51.54      8.64 o 
   2   8   5      938.92      951.27     27.09 o 
   3   8   5       19.43       17.46      3.60 o 
   4   8   5      220.10      199.53     28.00 o 
   5   8   5      139.55      131.84     10.13 o 
   6   8   5      100.24       96.15     16.80 o 
   7   8   5       23.31       49.56     16.64 o 
   8   8   5      380.22      347.60     35.13 o 
   1   9   5      821.19      838.21     18.72 o 
   2   9   5      181.32      189.08     22.17 o 
   3   9   5        1.35        8.54      3.50 o 
   4   9   5      501.84      524.46     68.97 o 
   5   9   5       62.15       55.17     10.17 o 
   6   9   5      132.15      101.33     19.90 o 
   7   9   5        0.12       10.81     11.67 o 
   0  10   5      102.26       74.12     18.48 o 
   1  10   5       19.57       17.56      7.34 o 
   2  10   5      572.48      502.81     67.03 o 
   3  10   5       22.57       17.59      7.91 o 
   4  10   5      360.94      407.89     31.01 o 
   5  10   5      205.89      200.51     26.65 o 
   6  10   5      190.48      224.58     39.36 o 
   7  10   5       33.02       24.90     12.96 o 
   1  11   5        0.13        9.85      5.09 o 
   2  11   5      240.37      219.05     17.93 o 
   3  11   5        2.08        6.45      3.97 o 
   4  11   5      628.81      619.52     61.29 o 
   5  11   5      125.74       83.64     20.88 o 
   6  11   5       46.89       38.83     10.44 o 
   0  12   5      312.75      276.72     29.97 o 
   1  12   5       24.20       20.80      6.69 o 
   2  12   5        0.02       17.84      5.77 o 
   3  12   5        1.63       43.60     16.03 o 
   4  12   5        0.14       26.96     12.59 o 
   1  13   5       24.05       12.20      5.56 o 
   2  13   5      137.59      108.04     12.71 o 
   3  13   5        5.27       34.56      9.88 o 
   0   0   6     3855.65     3243.26    196.79 o 
   1   0   6     6225.34     5763.11     85.53 o 
   2   0   6      676.11      619.62     33.31 o 
   3   0   6     2563.34     3045.37     67.57 o 
   4   0   6      787.79      825.53     25.05 o 
   5   0   6      170.07      199.93     24.96 o 
   6   0   6     1502.30     1543.58     63.25 o 
   7   0   6      252.89      253.87     18.48 o 
   8   0   6       35.30       86.77     13.39 o 
   9   0   6      584.82      542.88     51.89 o 
  10   0   6       57.74       47.30     21.19 o 
   1   1   6      238.50      207.01      7.66 o 
   2   1   6     9225.05     8952.07    117.26 o 
   3   1   6     1186.08     1281.53     24.98 o 
   4   1   6       64.16       49.51      5.11 o 
   5   1   6      138.22      177.70     11.67 o 
   6   1   6      181.90      177.27     15.23 o 
   7   1   6      824.90      899.30     27.48 o 
   8   1   6      542.04      473.58     23.06 o 
   9   1   6       50.74       45.80      8.41 o 
  10   1   6       53.23       49.45      5.31 o 
   0   2   6     3904.74     3789.98     45.62 o 
   1   2   6     2606.30     2834.64     23.61 o 
   2   2   6       29.41       34.27      4.72 o 
   3   2   6     2770.79     3181.02     54.45 o 
   4   2   6     1258.48     1288.85     23.06 o 
   5   2   6      451.10      500.19     40.61 o 
   6   2   6       29.86       21.91      3.97 o 
   7   2   6        4.22       21.57     10.75 o 
   8   2   6       12.71       11.70      4.86 o 
   9   2   6      209.45      192.68     19.55 o 
  10   2   6       23.59       23.81      5.61 o 
   1   3   6      240.88      277.55     11.80 o 
   2   3   6       69.78       80.48      5.98 o 
   3   3   6       25.33       41.55      6.18 o 
   4   3   6      680.56      732.56     32.20 o 
   5   3   6      143.97      131.40     15.35 o 
   6   3   6       10.65       15.15      5.72 o 
   7   3   6      568.00      591.99     34.91 o 
   8   3   6        0.22        5.12      2.79 o 
   9   3   6        1.73        7.27      3.56 o 
  10   3   6        1.87        8.74      3.04 o 
   0   4   6      903.53     1139.49     58.58 o 
   1   4   6     1057.34     1097.12     22.11 o 
   2   4   6     2203.46     2507.13     41.12 o 
   3   4   6       26.56       12.87      2.44 o 
   4   4   6      877.13      868.53     40.84 o 
   5   4   6       29.31       29.11      6.43 o 
   6   4   6       14.34       11.67      2.43 o 
   7   4   6       83.04       63.31      8.63 o 
   8   4   6        0.62        1.63      5.53 o 
   9   4   6       29.35       24.40      4.82 o 
   1   5   6      566.20      575.59     14.09 o 
   2   5   6      943.36      902.96     19.74 o 
   3   5   6      702.85      666.61     21.45 o 
   4   5   6      500.60      510.55     18.08 o 
   5   5   6      118.11      110.21      9.91 o 
   6   5   6       23.24       19.95      4.80 o 
   7   5   6      134.01      119.19      7.50 o 
   8   5   6      638.52      705.73     38.81 o 
   9   5   6       63.05       49.39     11.55 o 
   0   6   6     3033.50     2902.37     67.02 o 
   1   6   6      395.31      410.20     11.52 o 
   2   6   6      261.88      218.59     11.19 o 
   3   6   6      381.18      369.28     16.80 o 
   4   6   6      920.10      960.37     29.81 o 
   5   6   6      909.49     1003.25     18.89 o 
   6   6   6      358.45      338.69     19.57 o 
   7   6   6       46.81       46.12      5.25 o 
   8   6   6       95.50       99.39     14.02 o 
   9   6   6        1.75       14.00      9.83 o 
   1   7   6      585.46      618.91     19.95 o 
   2   7   6     2651.64     2830.20     50.15 o 
   3   7   6        9.32        8.92      4.15 o 
   4   7   6      260.59      266.12     15.97 o 
   5   7   6      261.85      234.26     13.37 o 
   6   7   6       19.22       11.45      4.87 o 
   7   7   6      174.06      197.19     25.67 o 
   8   7   6      228.27      252.16     41.94 o 
   0   8   6      634.92      605.08     56.62 o 
   1   8   6      597.50      535.60     25.20 o 
   2   8   6      193.26      190.03     10.44 o 
   3   8   6       58.87       70.13      9.61 o 
   4   8   6      191.62      138.91     18.67 o 
   5   8   6       72.25       90.48     34.48 o 
   6   8   6      272.57      235.57     25.85 o 
   7   8   6      114.78      154.39     29.97 o 
   8   8   6       36.29       30.89     11.91 o 
   1   9   6      829.48      773.73     39.23 o 
   2   9   6      297.39      275.59     30.50 o 
   3   9   6       29.95       14.44      6.32 o 
   4   9   6       80.58       72.48     21.43 o 
   5   9   6       34.83       17.01     11.42 o 
   6   9   6       10.71       34.57     16.64 o 
   7   9   6       25.59       18.91     11.61 o 
   0  10   6      284.10      246.94     20.02 o 
   1  10   6       25.87       13.98     12.07 o 
   2  10   6      283.10      315.76     36.94 o 
   3  10   6      199.82      157.17     23.62 o 
   4  10   6       25.05       31.57     14.55 o 
   5  10   6        4.47       20.14     11.42 o 
   6  10   6       30.32       26.59     13.45 o 
   1  11   6       89.68       85.10      8.75 o 
   2  11   6      114.11      104.18     14.34 o 
   3  11   6      552.94      646.89     55.45 o 
   4  11   6      111.55      115.64     24.69 o 
   5  11   6      119.28      129.76     22.60 o 
   0  12   6      273.56      280.90     44.15 o 
   1  12   6       10.04        8.09      5.31 o 
   2  12   6      206.16      183.96     27.88 o 
   3  12   6       89.50      117.66     25.06 o 
   4  12   6      165.43      189.82     28.49 o 
   1  13   6       60.01       36.63      8.32 o 
   2  13   6      129.95       95.52     15.07 o 
   1   1   7      512.33      533.67     16.82 o 
   2   1   7       42.22       39.85      3.42 o 
   3   1   7     1803.41     1578.91     39.94 o 
   4   1   7     1470.69     1433.60     39.58 o 
   5   1   7       16.88       16.68      4.17 o 
   6   1   7        3.54       12.04      3.67 o 
   7   1   7      108.19      146.25     34.91 o 
   8   1   7       72.24       39.87      9.67 o 
   9   1   7       22.82       28.29      5.86 o 
  10   1   7       10.25       15.02      4.09 o 
   0   2   7     4630.95     4592.94    100.27 o 
   1   2   7     3591.81     3323.38     51.85 o 
   2   2   7        1.10        9.93      2.47 o 
   3   2   7       13.02       10.10      3.42 o 
   4   2   7       10.32       11.41      4.49 o 
   5   2   7     1592.68     1647.80     49.36 o 
   6   2   7      120.40      126.10     12.41 o 
   7   2   7      467.69      539.59     76.65 o 
   8   2   7       78.33      104.64     39.21 o 
   9   2   7      125.64      100.88     11.56 o 
  10   2   7       51.90       39.09      7.00 o 
   1   3   7      586.73      556.05     13.58 o 
   2   3   7       62.58       78.46      5.94 o 
   3   3   7      877.00      885.87     23.69 o 
   4   3   7      299.29      245.66     14.55 o 
   5   3   7      914.13      841.90     26.56 o 
   6   3   7     1027.74     1041.67     75.33 o 
   7   3   7     1748.72     1636.61     58.62 o 
   8   3   7       85.63       85.16     23.70 o 
   9   3   7      206.02      236.10     32.22 o 
   0   4   7     1809.51     1764.52     69.80 o 
   1   4   7     2206.89     2061.54     51.25 o 
   2   4   7     2626.86     2755.97     44.68 o 
   3   4   7      268.88      326.40     15.25 o 
   4   4   7        1.03       11.40      3.00 o 
   5   4   7      826.93      929.77     23.10 o 
   6   4   7      828.90      830.70     19.78 o 
   7   4   7      584.66      585.37     73.10 o 
   8   4   7      151.30      140.93     15.35 o 
   9   4   7        0.68       11.76      3.45 o 
   1   5   7      255.07      249.21     17.47 o 
   2   5   7       98.64       90.50      9.45 o 
   3   5   7        1.19       10.78      2.39 o 
   4   5   7      101.14      108.40      7.20 o 
   5   5   7      415.32      432.66     23.26 o 
   6   5   7       70.79       59.96     10.98 o 
   7   5   7      108.76       85.07      7.36 o 
   8   5   7      227.30      234.49     48.02 o 
   9   5   7      170.20      157.36     26.59 o 
   0   6   7        7.25       11.08      5.45 o 
   1   6   7       35.63       32.97      3.34 o 
   2   6   7      322.88      315.49     26.96 o 
   3   6   7      773.87      762.87     26.49 o 
   4   6   7      141.64      128.93     10.59 o 
   5   6   7       48.71       47.46      8.85 o 
   6   6   7      105.11       89.79      7.78 o 
   7   6   7       13.58       10.18      6.72 o 
   8   6   7       46.67       33.78     19.13 o 
   9   6   7       38.70       17.55      5.99 o 
   1   7   7       40.70       31.66      6.28 o 
   2   7   7      509.71      537.84     18.45 o 
   3   7   7      656.62      683.63     16.36 o 
   4   7   7       19.72       22.80      7.73 o 
   5   7   7       20.29       22.93      7.45 o 
   6   7   7        3.47       10.89      3.48 o 
   7   7   7       18.25        6.82      7.55 o 
   8   7   7      161.44      152.48     25.18 o 
   0   8   7      172.02      139.96     19.96 o 
   1   8   7       94.65      101.40      9.24 o 
   2   8   7      921.62      837.45     35.07 o 
   3   8   7        8.61       20.50      6.96 o 
   4   8   7       14.02       13.26      4.82 o 
   5   8   7      387.02      384.77     32.15 o 
   6   8   7      240.11      277.27     33.41 o 
   7   8   7        3.23       58.22     19.71 o 
   8   8   7      146.11      154.82     23.64 o 
   1   9   7      265.63      236.89     14.02 o 
   2   9   7      241.77      238.91     15.20 o 
   3   9   7      387.12      415.37     29.58 o 
   4   9   7      511.90      453.19     24.31 o 
   5   9   7      235.36      233.49     30.34 o 
   6   9   7        0.74        5.71     10.87 o 
   7   9   7       18.57       44.28     14.68 o 
   0  10   7      528.35      473.36     31.38 o 
   1  10   7      191.98      164.24     14.55 o 
   2  10   7       20.45       22.01     15.54 o 
   3  10   7      115.17      111.15     13.05 o 
   4  10   7        5.84       25.12     14.25 o 
   5  10   7      289.60      371.17     58.03 o 
   6  10   7      406.41      423.19     49.80 o 
   1  11   7       57.50       42.10      7.49 o 
   2  11   7      111.97       92.26     13.17 o 
   3  11   7       75.25       66.77     10.50 o 
   4  11   7        0.31       10.75     11.30 o 
   5  11   7       53.25       56.19     19.59 o 
   0  12   7        7.96        6.63      7.12 o 
   1  12   7       57.30       51.99      9.83 o 
   2  12   7       10.46       19.18      7.85 o 
   3  12   7        9.43        3.87      9.40 o 
   4  12   7       55.74       23.21     11.91 o 
   0   0   8     1023.34      831.99     65.89 o 
   1   0   8        2.03       10.73      3.46 o 
   2   0   8      470.83      465.51     20.57 o 
   3   0   8        0.01       18.10      5.37 o 
   4   0   8        7.57       12.83      5.80 o 
   5   0   8     2167.45     2175.07     83.95 o 
   6   0   8       12.21       28.74      9.70 o 
   7   0   8       58.53       63.07     16.64 o 
   8   0   8       46.47       73.39     11.05 o 
   9   0   8        5.48        8.35      5.47 o 
  10   0   8        1.63       23.09      9.95 o 
   1   1   8      357.00      267.86     13.21 o 
   2   1   8      238.39      236.08      9.71 o 
   3   1   8     6385.25     6238.47     88.83 o 
   4   1   8       65.69       59.55      7.44 o 
   5   1   8        0.14        8.55      6.73 o 
   6   1   8      261.97      314.47     33.87 o 
   7   1   8      380.64      389.77     59.17 o 
   8   1   8       45.87       28.08      6.52 o 
   9   1   8      542.34      551.69     56.82 o 
   0   2   8       11.67       24.55      3.78 o 
   1   2   8     1411.61     1284.94     34.22 o 
   2   2   8      249.28      202.84      8.36 o 
   3   2   8      195.32      171.53     16.18 o 
   4   2   8       78.01       65.02      6.52 o 
   5   2   8      106.91      101.92     12.01 o 
   6   2   8       86.65      101.88     29.08 o 
   7   2   8      879.83      962.39     55.88 o 
   8   2   8        9.66       14.39      4.71 o 
   9   2   8       75.80       51.71     11.03 o 
   1   3   8      626.41      666.23     15.73 o 
   2   3   8      127.93      101.87      8.05 o 
   3   3   8      911.72      957.49     33.20 o 
   4   3   8        4.85       11.35      6.44 o 
   5   3   8     1088.39     1116.73     50.87 o 
   6   3   8        0.10        9.14      4.59 o 
   7   3   8      401.80      390.53     36.07 o 
   8   3   8       44.54       58.41     14.86 o 
   9   3   8        3.67       10.11      4.78 o 
   0   4   8      225.45      249.17     14.38 o 
   1   4   8     1287.67     1244.38     32.39 o 
   2   4   8      126.81      113.95      9.33 o 
   3   4   8      119.52      130.76      7.62 o 
   4   4   8       18.58       16.20      3.56 o 
   5   4   8      100.29       85.19      8.60 o 
   6   4   8        1.84       10.04      6.12 o 
   7   4   8      208.39      177.20     15.59 o 
   8   4   8       52.47       58.77     11.59 o 
   9   4   8       98.74       90.54     13.24 o 
   1   5   8      747.06      715.70     27.32 o 
   2   5   8       15.37       27.51      4.56 o 
   3   5   8      292.46      299.86     13.40 o 
   4   5   8        1.69       15.53      4.06 o 
   5   5   8        1.71        3.56      3.26 o 
   6   5   8        1.17       13.10      5.44 o 
   7   5   8      107.05      109.41     12.93 o 
   8   5   8       10.50       15.84      7.74 o 
   9   5   8      191.60      202.70     59.60 o 
   0   6   8       15.96       21.99      6.17 o 
   1   6   8     1397.26     1401.95     41.63 o 
   2   6   8       23.07       15.10      3.76 o 
   3   6   8       58.81       43.26      6.11 o 
   4   6   8        2.41        6.68      4.43 o 
   5   6   8      949.50     1071.57     46.69 o 
   6   6   8        1.18        5.71      2.55 o 
   7   6   8      171.92      189.07     34.45 o 
   8   6   8        3.60        5.93      5.68 o 
   1   7   8        1.86       13.73      4.90 o 
   2   7   8       18.24       32.02      5.00 o 
   3   7   8     4589.35     4862.13     67.34 o 
   4   7   8      185.64      186.36     14.96 o 
   5   7   8      213.93      221.78     15.55 o 
   6   7   8       13.84       42.19     14.86 o 
   7   7   8      172.54      150.27     28.49 o 
   8   7   8        6.86       49.74     14.43 o 
   0   8   8       56.18       43.11      9.76 o 
   1   8   8     1718.39     1808.51     86.93 o 
   2   8   8      300.08      269.73     15.69 o 
   3   8   8     2155.11     2166.84    133.96 o 
   4   8   8        0.76       10.59      4.41 o 
   5   8   8        8.39        7.13      5.99 o 
   6   8   8       15.67       24.01     15.29 o 
   7   8   8      121.51      121.41     26.28 o 
   1   9   8        0.80        7.24      5.32 o 
   2   9   8       18.93       24.69      6.13 o 
   3   9   8      190.43      165.57     15.83 o 
   4   9   8        4.54       -8.35      9.27 o 
   5   9   8        1.96       23.15     16.21 o 
   6   9   8        9.35       15.66     12.10 o 
   7   9   8       16.56       20.63     11.67 o 
   0  10   8       70.23      107.65     14.55 o 
   1  10   8       51.58       50.65     11.43 o 
   2  10   8       24.24       22.50      6.72 o 
   3  10   8        2.11        7.90      8.90 o 
   4  10   8        0.62       37.83     14.92 o 
   5  10   8        3.51       16.09     12.77 o 
   6  10   8        4.17       30.95     13.69 o 
   1  11   8      122.78      117.83     14.07 o 
   2  11   8        2.06       13.88      9.33 o 
   3  11   8       15.84       10.84     23.43 o 
   4  11   8        1.57       25.98     14.68 o 
   5  11   8        2.53       19.22     18.36 o 
   0  12   8       38.74       45.32     12.77 o 
   1  12   8      522.66      527.14     44.80 o 
   2  12   8      101.56       69.59     11.36 o 
   3  12   8       66.72       61.66     16.40 o 
   1   1   9      512.55      468.85     16.10 o 
   2   1   9      242.05      229.67     13.46 o 
   3   1   9      546.97      512.88     32.27 o 
   4   1   9      546.25      510.76     65.62 o 
   5   1   9      103.58      107.97     42.65 o 
   6   1   9        0.63       13.32      4.05 o 
   7   1   9       26.66       23.71     13.76 o 
   8   1   9       81.90       45.57     12.31 o 
   9   1   9       35.24       35.61      8.08 o 
   0   2   9     3312.53     3287.78     63.77 o 
   1   2   9      631.24      543.81     26.70 o 
   2   2   9        0.60        9.24      2.37 o 
   3   2   9       12.16       19.14     10.93 o 
   4   2   9      235.76      209.50     13.71 o 
   5   2   9     1655.95     1796.28     55.60 o 
   6   2   9      162.04      202.50     41.08 o 
   7   2   9      132.94      114.31     10.66 o 
   8   2   9       31.76       28.92      7.76 o 
   9   2   9       87.08       87.32     37.61 o 
   1   3   9      737.74      684.30     31.18 o 
   2   3   9        0.63       13.49      3.30 o 
   3   3   9     2265.47     2233.98     55.24 o 
   4   3   9     1282.45     1222.98     52.22 o 
   5   3   9     1761.26     1899.18     50.74 o 
   6   3   9      878.92      916.16     50.99 o 
   7   3   9      398.43      389.57     25.31 o 
   8   3   9       36.98       51.88     34.57 o 
   9   3   9       98.73       81.56     10.68 o 
   0   4   9      100.61       66.09     16.80 o 
   1   4   9       58.74       57.28      6.49 o 
   2   4   9     1538.68     1523.32     35.19 o 
   3   4   9       61.58       72.08      7.20 o 
   4   4   9       16.76       17.34      7.03 o 
   5   4   9      640.65      543.21     57.63 o 
   6   4   9      534.80      459.49     54.40 o 
   7   4   9      125.38      187.26     64.24 o 
   8   4   9      124.87      135.78     19.48 o 
   9   4   9       43.23       37.22     11.05 o 
   1   5   9        9.77       19.99      4.63 o 
   2   5   9       63.80       58.18      6.30 o 
   3   5   9      579.46      603.32     21.20 o 
   4   5   9       37.39       29.20      5.51 o 
   5   5   9      351.20      328.03     23.83 o 
   6   5   9       67.06       36.52      7.48 o 
   7   5   9        3.58       16.04      6.06 o 
   8   5   9      127.91      119.47     30.31 o 
   0   6   9      218.32      254.30     40.16 o 
   1   6   9      103.51      114.63      8.46 o 
   2   6   9      246.70      266.76     24.93 o 
   3   6   9      181.43      179.19     13.02 o 
   4   6   9       42.64       44.76      9.55 o 
   5   6   9      102.72       98.62     12.36 o 
   6   6   9      140.04      116.68      9.65 o 
   7   6   9       44.82       51.86     21.80 o 
   8   6   9       52.35       28.04      8.69 o 
   1   7   9        5.18       15.32      6.12 o 
   2   7   9      626.12      681.00     44.63 o 
   3   7   9        1.87        5.62      3.58 o 
   4   7   9        1.38       18.66      7.83 o 
   5   7   9       66.33       46.14     11.12 o 
   6   7   9        0.40       37.83     15.84 o 
   7   7   9      102.74       81.68     18.61 o 
   8   7   9       26.89       15.72      8.90 o 
   0   8   9      383.48      300.12     28.80 o 
   1   8   9      769.73      775.19     49.31 o 
   2   8   9      284.97      290.16     23.34 o 
   3   8   9       16.47       24.02      6.38 o 
   4   8   9       13.36       21.18      7.12 o 
   5   8   9      126.13      137.62     21.43 o 
   6   8   9      217.14      280.65     46.37 o 
   7   8   9       20.16        4.11      9.33 o 
   1   9   9      194.74      195.31     21.99 o 
   2   9   9       70.08       75.85     10.90 o 
   3   9   9       22.32       26.07     11.15 o 
   4   9   9      433.42      504.68     53.55 o 
   5   9   9       62.08       55.52     17.13 o 
   6   9   9        2.88       26.59     10.75 o 
   0  10   9      174.91      155.00     23.09 o 
   1  10   9       91.53       91.06     18.67 o 
   2  10   9       59.79       43.59     16.70 o 
   3  10   9       30.13       42.60      9.89 o 
   4  10   9        0.23       40.35     16.09 o 
   5  10   9      161.85      171.09     29.42 o 
   1  11   9       60.14       50.82      9.55 o 
   2  11   9      117.29      119.78     19.82 o 
   3  11   9      174.74      172.39     20.73 o 
   4  11   9        0.37       21.37     13.26 o 
   0  12   9        6.36       11.12      8.17 o 
   1  12   9       72.54       56.81     12.65 o 
   2  12   9        0.00       11.99      3.84 o 
   0   0  10     4384.98     4021.04    133.02 o 
   1   0  10      477.48      450.29     45.91 o 
   2   0  10     3058.49     2974.09    135.66 o 
   3   0  10        8.23       22.48      8.47 o 
   4   0  10      251.71      258.36     39.67 o 
   5   0  10       21.92       38.81     11.67 o 
   6   0  10      421.48      510.39     72.22 o 
   7   0  10       81.58       48.82     19.96 o 
   8   0  10      516.12      526.05     63.99 o 
   9   0  10       23.58       39.92      9.33 o 
   1   1  10      130.60      145.12     14.77 o 
   2   1  10     1062.70      981.79     33.49 o 
   3   1  10       18.10       18.59      4.42 o 
   4   1  10        0.43       17.45      5.21 o 
   5   1  10      223.63      205.85     27.80 o 
   6   1  10        0.20       10.34      4.47 o 
   7   1  10      263.67      257.41     18.74 o 
   8   1  10      595.02      661.40     51.03 o 
   9   1  10        3.54        9.30      4.21 o 
   0   2  10     2239.85     2185.28    141.25 o 
   1   2  10      324.49      323.76     28.59 o 
   2   2  10      194.03      192.75     18.88 o 
   3   2  10      545.81      539.46     38.73 o 
   4   2  10      847.50      915.87     39.46 o 
   5   2  10       15.82       29.64      6.11 o 
   6   2  10      107.65      107.78     12.08 o 
   7   2  10        3.48        8.41      3.24 o 
   8   2  10      159.94      171.23     44.49 o 
   9   2  10       12.46        8.41      4.02 o 
   1   3  10      540.58      501.92     40.49 o 
   2   3  10       44.24       39.85      6.76 o 
   3   3  10       35.66       60.35     19.74 o 
   4   3  10      228.35      191.17     19.22 o 
   5   3  10      170.80      161.10     16.09 o 
   6   3  10      113.51      123.84     13.71 o 
   7   3  10      163.32      149.83     19.93 o 
   8   3  10       57.63       68.81     12.44 o 
   9   3  10        0.55       14.44     15.32 o 
   0   4  10      785.84      874.81     40.96 o 
   1   4  10       57.48       66.95     10.93 o 
   2   4  10      161.73      187.57     16.72 o 
   3   4  10       15.81       26.02      4.87 o 
   4   4  10      114.70      155.89     19.25 o 
   5   4  10       65.07       41.07      9.59 o 
   6   4  10       53.89       62.47     14.04 o 
   7   4  10       41.37       30.13      6.18 o 
   8   4  10        0.48       10.73      6.63 o 
   1   5  10       62.74       43.96     21.25 o 
   2   5  10     1052.87     1055.07     32.74 o 
   3   5  10      122.46      123.31     13.28 o 
   4   5  10      433.78      456.25     24.17 o 
   5   5  10        1.53       17.03      7.75 o 
   6   5  10      110.15      103.45     34.05 o 
   7   5  10       33.68       24.57      7.86 o 
   8   5  10      187.27      184.06     26.28 o 
   0   6  10     1196.26     1103.19    111.71 o 
   1   6  10       51.45       72.28     31.20 o 
   2   6  10      760.47      732.16     38.23 o 
   3   6  10       85.80      105.69     20.80 o 
   4   6  10      566.75      579.81     34.39 o 
   5   6  10      365.73      351.43     14.72 o 
   6   6  10      358.05      358.52     32.64 o 
   7   6  10        1.84       13.32      4.99 o 
   8   6  10       46.37       26.02      8.67 o 
   1   7  10      322.92      293.52     25.19 o 
   2   7  10     1577.42     1564.78    116.31 o 
   3   7  10       60.30       66.86     12.50 o 
   4   7  10       26.53       38.34      9.95 o 
   5   7  10       12.36       33.16     17.56 o 
   6   7  10       30.19       19.84     11.05 o 
   7   7  10       39.39       40.72     13.26 o 
   0   8  10      556.27      529.67     60.18 o 
   1   8  10       99.54       89.76     18.64 o 
   2   8  10      484.86      455.22     31.17 o 
   3   8  10        1.81       23.99      8.17 o 
   4   8  10      122.37      155.56     19.96 o 
   5   8  10      132.42      148.43     25.24 o 
   6   8  10      158.35      188.72     35.80 o 
   1   9  10      472.02      423.72     24.38 o 
   2   9  10      204.63      203.03     16.21 o 
   3   9  10        1.10       15.31      5.88 o 
   4   9  10        0.11        8.11     10.69 o 
   5   9  10       10.92       21.86     13.76 o 
   6   9  10       31.38       55.39     14.98 o 
   0  10  10        7.29       10.93      8.97 o 
   1  10  10        1.40       17.77     13.85 o 
   2  10  10        7.40       15.22      6.36 o 
   3  10  10       25.10       12.63      5.36 o 
   4  10  10       52.40       18.98     10.81 o 
   5  10  10        4.33       15.72     12.04 o 
   1  11  10        8.90       30.24      9.92 o 
   2  11  10      254.84      264.06     40.53 o 
   3  11  10       55.11       50.39      9.44 o 
   1   1  11       18.22       25.34      6.74 o 
   2   1  11      781.42      770.39     31.57 o 
   3   1  11        3.32       14.34     12.68 o 
   4   1  11        2.00        5.89      5.59 o 
   5   1  11        2.33       -0.07      3.95 o 
   6   1  11        5.47       15.74      5.86 o 
   7   1  11       13.76       22.07      5.71 o 
   8   1  11      272.52      355.73     44.93 o 
   0   2  11     2908.37     3017.21    155.77 o 
   1   2  11       24.10       36.80      6.21 o 
   2   2  11       69.02       58.24     10.10 o 
   3   2  11       82.48       73.44     20.97 o 
   4   2  11      220.31      186.02     22.94 o 
   5   2  11       60.01       56.32     23.21 o 
   6   2  11      994.05      947.20     68.58 o 
   7   2  11       66.30       71.47     10.75 o 
   8   2  11        7.14       34.22     10.23 o 
   1   3  11      221.96      212.76     17.89 o 
   2   3  11      615.07      626.48     49.45 o 
   3   3  11      184.57      203.35     50.20 o 
   4   3  11     2010.07     2161.84     48.07 o 
   5   3  11      483.88      431.78     60.64 o 
   6   3  11      225.21      261.83     20.92 o 
   7   3  11       25.42       25.57     12.13 o 
   8   3  11      279.37      307.02     39.69 o 
   0   4  11      833.04      751.61     93.84 o 
   1   4  11       52.26       39.95     21.19 o 
   2   4  11      167.28      188.65     18.53 o 
   3   4  11      143.33      142.52     25.43 o 
   4   4  11       20.19       24.27      7.49 o 
   5   4  11       75.45       55.70     11.45 o 
   6   4  11     1718.85     1798.80     70.11 o 
   7   4  11       62.03       21.29     18.82 o 
   8   4  11       11.41       17.64      6.33 o 
   1   5  11       63.13       57.76     14.68 o 
   2   5  11      147.72      181.62     22.38 o 
   3   5  11        7.56       14.84      5.05 o 
   4   5  11       68.37      120.76     38.11 o 
   5   5  11      251.58      291.70     33.16 o 
   6   5  11       94.31       52.61     10.41 o 
   7   5  11       27.29       24.16      8.25 o 
   8   5  11      169.30      132.20     23.27 o 
   0   6  11      322.18      379.95     66.69 o 
   1   6  11      108.67      115.39     20.33 o 
   2   6  11       67.73       49.78     24.10 o 
   3   6  11      183.90      223.64     51.46 o 
   4   6  11      289.75      329.17     28.92 o 
   5   6  11      216.56      214.45     26.31 o 
   6   6  11      214.96      158.39     32.36 o 
   7   6  11        0.06       12.74      5.66 o 
   1   7  11      163.11      123.63     21.00 o 
   2   7  11      336.96      369.46     43.88 o 
   3   7  11        0.55        7.89     10.04 o 
   4   7  11       43.32       18.91     10.81 o 
   5   7  11        4.29        7.00     10.56 o 
   6   7  11        0.27       19.84     15.29 o 
   7   7  11      123.25      114.10     19.90 o 
   0   8  11      564.90      696.22    116.13 o 
   1   8  11      327.29      402.27     37.40 o 
   2   8  11       18.94       29.90      8.54 o 
   3   8  11       84.63       88.55     24.78 o 
   4   8  11      107.96       83.27     17.63 o 
   5   8  11       66.56      118.77     25.06 o 
   6   8  11       22.75       34.88     15.11 o 
   1   9  11      217.30      198.95     26.08 o 
   2   9  11       13.54       27.71      8.72 o 
   3   9  11        4.25       13.57      5.87 o 
   4   9  11      724.98      800.25    115.82 o 
   5   9  11        7.42        4.30     11.79 o 
   0  10  11      136.46      143.15     26.28 o 
   1  10  11        4.31       12.03      5.46 o 
   2  10  11      165.46      158.52     41.45 o 
   3  10  11        3.35       21.86     12.99 o 
   4  10  11       83.43       62.15     18.05 o 
   1  11  11        1.93        2.41      6.33 o 
   2  11  11      116.57      141.55     19.17 o 
   0   0  12       49.43       52.38     13.02 o 
   1   0  12     1077.61     1117.99    122.18 o 
   2   0  12      198.19      159.67     26.65 o 
   3   0  12      546.15      701.99     97.71 o 
   5   0  12      192.41      145.67     18.73 o 
   6   0  12      293.97      328.31     54.53 o 
   7   0  12       43.63       19.77     11.18 o 
   8   0  12        1.87       10.56      6.94 o 
   1   1  12      509.99      538.22     50.18 o 
   2   1  12      710.84      670.22     65.43 o 
   3   1  12      553.67      528.54     59.98 o 
   4   1  12      401.35      478.86     48.55 o 
   5   1  12      192.60      200.87     25.10 o 
   6   1  12        9.22       12.34      5.77 o 
   7   1  12       64.40       76.07     18.72 o 
   8   1  12       37.27       30.74      8.30 o 
   0   2  12       84.23       86.03     12.46 o 
   1   2  12      159.72      165.24     19.36 o 
   2   2  12      114.49      117.52     14.72 o 
   3   2  12       77.77       83.98     12.58 o 
   4   2  12      122.09      127.01     18.77 o 
   5   2  12        0.79        7.96     11.02 o 
   6   2  12      120.48      132.04     19.35 o 
   7   2  12      161.10      152.73     30.09 o 
   8   2  12       30.76       43.78      9.18 o 
   1   3  12      292.86      324.90     25.10 o 
   2   3  12      731.78      774.72     43.25 o 
   3   3  12       36.74       41.32     12.77 o 
   4   3  12       72.77       53.45     16.30 o 
   5   3  12        7.94       19.16      7.43 o 
   6   3  12        4.85       21.07      7.26 o 
   7   3  12        6.16       14.74      5.38 o 
   8   3  12       31.99       14.29      7.31 o 
   0   4  12     1046.65     1082.50     42.44 o 
   1   4  12      110.58      107.36     22.72 o 
   2   4  12       12.45       20.98      5.49 o 
   3   4  12        1.32       10.08      8.00 o 
   4   4  12       19.71       23.40     19.04 o 
   5   4  12       43.33       47.05     13.78 o 
   6   4  12       22.17        7.86      8.63 o 
   7   4  12      103.97       74.03     13.41 o 
   1   5  12      188.40      198.76     25.09 o 
   2   5  12        0.54       12.33      4.91 o 
   3   5  12      525.40      558.84     58.62 o 
   4   5  12      124.45      135.12     16.25 o 
   5   5  12       19.38       29.19     16.37 o 
   6   5  12      162.73      114.76     15.85 o 
   7   5  12        1.51       16.83      6.52 o 
   0   6  12      829.52      840.72    104.40 o 
   1   6  12      298.96      278.60     35.94 o 
   2   6  12        2.96        8.98      4.03 o 
   3   6  12        1.87       17.35      5.70 o 
   4   6  12       85.77       78.61     16.64 o 
   5   6  12      242.90      260.08     32.61 o 
   6   6  12      147.61      108.67     32.24 o 
   7   6  12      119.74      117.83     18.31 o 
   1   7  12       46.21       39.33     21.68 o 
   2   7  12      520.94      501.51     54.29 o 
   3   7  12      499.82      544.44     60.47 o 
   4   7  12      546.84      564.49     57.05 o 
   5   7  12        7.29       23.83     16.27 o 
   6   7  12        1.06       10.07     10.75 o 
   0   8  12      719.48      702.61     77.26 o 
   1   8  12      130.00      186.22     20.01 o 
   2   8  12        6.27       20.25      7.73 o 
   3   8  12      135.81      133.73     17.67 o 
   4   8  12      431.86      409.25     63.25 o 
   5   8  12        3.28       17.99     14.19 o 
   1   9  12       64.06       72.85     15.02 o 
   2   9  12       24.89       23.13      7.64 o 
   3   9  12        0.13       20.16      7.56 o 
   4   9  12       37.83       58.46     18.55 o 
   0  10  12        1.73        5.71      9.83 o 
   1  10  12       29.26       64.28     29.57 o 
   2  10  12        4.78       20.66      7.92 o 
   3  10  12        0.13        1.08      3.67 o 
   1   1  13       12.12       20.00      5.49 o 
   2   1  13      516.98      463.05     41.08 o 
   3   1  13      408.03      411.56     39.99 o 
   4   1  13      219.46      164.99     23.05 o 
   5   1  13      125.22       56.62     34.21 o 
   6   1  13        3.42       39.75     11.14 o 
   7   1  13       36.60       29.44     12.31 o 
   8   1  13        6.74       23.79      6.12 o 
   0   2  13      150.79      140.87     20.76 o 
   1   2  13      399.41      465.74     38.05 o 
   2   2  13      257.52      283.04     21.83 o 
   3   2  13       98.14       82.61     18.54 o 
   4   2  13      346.36      398.42     44.71 o 
   5   2  13      575.75      622.06     55.78 o 
   6   2  13        0.18       15.22      4.23 o 
   7   2  13       82.14       67.92     12.44 o 
   1   3  13      180.00      179.55     24.41 o 
   2   3  13       51.86       58.89     10.41 o 
   3   3  13      269.76      303.72     31.31 o 
   4   3  13       97.20       61.98     26.53 o 
   5   3  13       73.97       81.15     16.64 o 
   6   3  13       12.45       22.87      7.09 o 
   7   3  13      304.03      300.90     41.03 o 
   0   4  13      245.23      259.28     40.16 o 
   1   4  13     1067.66     1184.21     74.52 o 
   2   4  13       72.14       54.96     10.26 o 
   3   4  13       34.07       51.61     16.32 o 
   4   4  13      351.14      368.77     42.57 o 
   5   4  13      240.54      242.79     48.42 o 
   6   4  13      106.96       56.16      9.99 o 
   7   4  13      420.27      413.45     56.10 o 
   1   5  13      140.19      118.53     16.11 o 
   2   5  13        5.71       10.28      5.34 o 
   3   5  13      526.74      520.14     52.78 o 
   4   5  13        2.01        3.69      5.80 o 
   5   5  13       76.83      106.19     19.93 o 
   6   5  13      115.71       41.10     16.49 o 
   7   5  13      141.86       65.46     26.96 o 
   0   6  13      124.09       75.66     23.70 o 
   1   6  13        6.64       12.54      6.58 o 
   2   6  13       14.64        8.30      5.77 o 
   3   6  13       53.95       31.64      8.92 o 
   4   6  13        0.12       23.77     13.33 o 
   6   6  13        5.29        6.93      6.02 o 
   1   7  13      130.53      129.32     20.08 o 
   2   7  13        0.91        4.36      5.68 o 
   3   7  13       68.84       71.44     18.02 o 
   4   7  13       82.57       84.99     22.35 o 
   5   7  13        6.58       14.25     10.32 o 
   0   8  13        4.52       16.27      7.86 o 
   1   8  13        7.94       15.90      8.29 o 
   2   8  13        2.72       22.94     10.38 o 
   3   8  13        3.32        8.41      9.46 o 
   4   8  13       15.48       15.05     12.41 o 
   5   8  13      201.44      241.72     32.98 o 
   1   9  13      234.35      194.86     33.87 o 
   2   9  13        0.89       13.99      5.62 o 
   3   9  13      281.10      398.26     41.80 o 
   0  10  13       46.28       39.12     12.65 o 
   1  10  13      262.99      256.07     34.75 o 
   0   0  14       28.23       28.25     10.01 o 
   1   0  14     1025.58      919.63     90.62 o 
   2   0  14       18.02       41.94     17.93 o 
   3   0  14       71.00       37.65     17.75 o 
   4   0  14      332.73      314.55     46.18 o 
   5   0  14      485.66      502.71     73.33 o 
   6   0  14       11.28       29.11     12.90 o 
   7   0  14       52.84       27.39      9.33 o 
   1   1  14       60.02       64.72     17.08 o 
   2   1  14      824.00      879.58     75.58 o 
   3   1  14      492.86      504.91     68.11 o 
   4   1  14        0.75       12.56     12.16 o 
   5   1  14       33.13       32.63      9.97 o 
   6   1  14        9.89       10.21      7.55 o 
   7   1  14       32.31       41.26      9.70 o 
   0   2  14      140.74      149.11     31.81 o 
   1   2  14      482.40      501.58     42.53 o 
   2   2  14      329.34      316.87     24.27 o 
   3   2  14      125.64      129.06     22.48 o 
   4   2  14       51.76       42.36     10.69 o 
   5   2  14       14.84       17.96      7.65 o 
   6   2  14       48.60       47.64     11.10 o 
   7   2  14       19.05       30.59      8.28 o 
   1   3  14        0.02       18.80      9.55 o 
   2   3  14       14.71       20.35      5.63 o 
   3   3  14       10.65       26.78      8.57 o 
   4   3  14       14.37       10.94      5.28 o 
   5   3  14        0.12       30.35     12.22 o 
   6   3  14       30.91       25.16      8.40 o 
   7   3  14        0.75        7.73      5.66 o 
   0   4  14      351.66      401.08     55.33 o 
   1   4  14       10.88       20.81     13.60 o 
   2   4  14       68.17       76.41     17.68 o 
   3   4  14       46.16       38.19     15.35 o 
   4   4  14       64.95       66.95     13.21 o 
   5   4  14        1.52       13.82      4.78 o 
   6   4  14       56.65       52.14      9.40 o 
   1   5  14      159.33      182.28     22.88 o 
   2   5  14        1.36       19.85      7.70 o 
   3   5  14      151.47      192.05     28.75 o 
   4   5  14      153.98      144.67     30.00 o 
   5   5  14      141.33      159.85     38.75 o 
   6   5  14       16.54       21.72      9.75 o 
   0   6  14      386.26      422.51     74.06 o 
   1   6  14      395.02      427.98     52.99 o 
   2   6  14        2.84       14.19      5.67 o 
   3   6  14        0.17       12.24      5.52 o 
   4   6  14      100.01      121.72     29.85 o 
   5   6  14      410.50      535.57     81.68 o 
   1   7  14      351.64      355.43     42.35 o 
   2   7  14       73.39       82.26     21.74 o 
   3   7  14      183.78      175.02     33.22 o 
   4   7  14       17.50       28.62      7.12 o 
   5   7  14       12.59       18.85     12.04 o 
   0   8  14       29.65       37.58     12.96 o 
   1   8  14      227.05      201.69     34.21 o 
   2   8  14       24.94       23.72      6.96 o 
   3   8  14       12.42       27.68      5.59 o 
   4   8  14        5.54       29.66     15.11 o 
   1   9  14      115.05      114.39     39.83 o 
   2   9  14       39.27       30.90     14.19 o 
   1   1  15       13.98       21.91      6.52 o 
   2   1  15       13.89       33.66     10.68 o 
   3   1  15       39.32       29.15     26.81 o 
   4   1  15       12.01        6.75      6.97 o 
   5   1  15        0.20        7.25      5.98 o 
   6   1  15       26.12       48.55      9.41 o 
   0   2  15       13.14       15.97      9.15 o 
   1   2  15      146.48      148.82     17.28 o 
   2   2  15      297.09      314.59     19.59 o 
   3   2  15       34.10       31.92     10.54 o 
   4   2  15       38.13       34.63      7.04 o 
   5   2  15       51.47       46.30      9.45 o 
   6   2  15      149.05      165.87     22.59 o 
   1   3  15       73.58      101.16     14.35 o 
   2   3  15      315.49      376.82     31.96 o 
   3   3  15      235.75      196.83     44.43 o 
   4   3  15      405.43      391.70     42.13 o 
   5   3  15       23.99       25.79      8.81 o 
   6   3  15       64.58       70.45     14.95 o 
   0   4  15        0.44       10.69      6.20 o 
   1   4  15        6.22       13.98      4.73 o 
   2   4  15      145.38      168.02     42.80 o 
   3   4  15       14.07       30.83      8.49 o 
   4   4  15      254.87      305.94     68.41 o 
   5   4  15       47.68       80.88     24.01 o 
   1   5  15       15.94        9.08      3.82 o 
   2   5  15       59.42       52.71     12.91 o 
   3   5  15       26.69       37.38      9.81 o 
   4   5  15      358.97      461.07     54.55 o 
   5   5  15        4.10       29.27      7.24 o 
   0   6  15        2.82       30.28     14.68 o 
   1   6  15       10.40       15.17      5.46 o 
   2   6  15       14.79       15.73      8.44 o 
   3   6  15        2.54       16.84      5.74 o 
   4   6  15        8.84       18.55     10.01 o 
   1   7  15        0.83       17.92      5.80 o 
   2   7  15        9.64       18.51      5.42 o 
   3   7  15       14.45       27.46      8.84 o 
   0   8  15      559.99      749.65    118.09 o 
   1   8  15       48.88       29.77      7.25 o 
   2   8  15       24.33       38.38     15.11 o 
   0   0  16     4962.17     6308.00    415.45 o 
   1   0  16      343.89      366.13     70.87 o 
   2   0  16      247.27      201.31     31.38 o 
   3   0  16       43.97       58.59     14.12 o 
   4   0  16      113.09      127.55     35.86 o 
   5   0  16       29.41       24.75     13.20 o 
   1   1  16      106.60       93.26     11.72 o 
   2   1  16      317.19      354.27     46.42 o 
   3   1  16       30.86       45.55     11.79 o 
   4   1  16      343.72      341.25     46.55 o 
   5   1  16       44.40       21.68      6.10 o 
   0   2  16      213.01      169.93     40.16 o 
   1   2  16        0.54       13.07      5.00 o 
   2   2  16        0.57       13.42      6.94 o 
   3   2  16        1.46        5.82      7.37 o 
   4   2  16        3.95       15.06      6.24 o 
   5   2  16        0.10       -1.20      6.77 o 
   1   3  16       19.13       21.02      8.04 o 
   2   3  16        0.44       14.47      6.92 o 
   3   3  16       11.47        9.78     23.21 o 
   4   3  16        1.86        9.39     10.65 o 
   5   3  16        0.00        7.10      4.90 o 
   0   4  16        1.24       25.49      9.95 o 
   1   4  16        1.17        9.49     13.57 o 
   2   4  16       75.03       70.63     15.23 o 
   3   4  16        1.18        9.84      8.20 o 
   4   4  16       39.44       48.28     10.45 o 
   5   4  16       25.19       34.34      8.84 o 
   1   5  16       32.94       33.17      9.33 o 
   2   5  16      311.88      367.81     85.05 o 
   3   5  16       53.15       30.28     10.26 o 
   4   5  16      158.84      192.77     49.37 o 
   0   6  16      622.47      767.27    155.49 o 
   1   6  16        0.33       22.10      7.09 o 
   2   6  16        0.18       19.59      5.50 o 
   3   6  16       15.41       33.85     10.35 o 
   1   7  16        1.69       13.89      4.78 o 
   2   7  16      257.91      224.52     39.36 o 
   1   1  17       49.19       50.82      7.22 o 
   2   1  17       42.58       37.65     12.31 o 
   3   1  17        8.27       13.91      6.02 o 
   4   1  17       14.52       28.91      6.66 o 
   0   2  17       17.93       64.97     17.32 o 
   1   2  17       26.64       40.45      9.54 o 
   2   2  17       70.59       99.58     17.84 o 
   3   2  17       29.63       33.62     20.14 o 
   4   2  17        1.52       16.33      7.34 o 
   1   3  17      119.85      100.35     19.18 o 
   2   3  17       32.26       29.50      7.31 o 
   3   3  17       16.65       15.93      9.95 o 
   4   3  17       34.82       30.28      7.91 o 
   0   4  17      335.70      399.73     88.43 o 
   1   4  17       59.63       93.87     17.97 o 
   2   4  17      147.10      149.45     33.81 o 
   3   4  17       16.21       26.71     10.69 o 
   1   5  17        4.04       13.23      6.82 o 
   2   5  17       27.62       50.39     38.35 o 
   0   6  17       18.40       31.69     13.39 o 
   1   6  17       10.84       11.10      5.79 o 
   0   0  18        9.20       10.26      6.63 o 
   1   0  18      101.87      213.90     43.48 o 
   2   0  18       95.28       76.83     23.15 o 
   3   0  18        8.71       16.27      7.92 o 
   1   1  18      544.61      623.67     76.00 o 
   2   1  18       60.02       60.50     14.62 o 
   3   1  18      161.48      167.31     25.04 o 
   0   2  18       12.26        4.05      5.16 o 
   1   2  18       62.72       90.46     25.06 o 
   2   2  18       88.29       79.83     14.96 o 
   3   2  18        0.32       18.50      6.99 o 
   1   3  18        7.75       19.89     14.43 o 
   2   3  18        0.44       26.04     10.50 o 
   0   4  18        0.07        7.80      7.92 o 
   1   4  18      133.75      123.17     21.96 o 
                                                 
